# Supplementary material for: Growing recyclable and healable piezoelectric composites in 3D printed bioinspired structure for protective wearable sensor
Source: Nat Commun. 2023 Oct 14;14:6477. doi: 10.1038/s41467-023-41740-6 (PMC10576793; doi:10.1038/s41467-023-41740-6)
Supplement: Supplementary file 6 — Source Data [file 41467_2023_41740_MOESM6_ESM.xlsx]

## Sheet: Fig.2c
Time	Channel
6.25e-05	-0.00933981
0.000125	-0.0134097
0.0001875	-0.0174796
0.00025	-0.0134097
0.0003125	-0.00730487
0.000375	-0.00594824
0.0004375	-0.00696571
0.0005	-0.0100181
0.0005625	-0.00900065
0.000625	-0.00832234
0.0006875	-0.0062874
0.00075	-0.00764403
0.0008125	-0.0120531
0.000875	-0.0151055
0.0009375	-0.0100181
0.001	-0.0015392
0.0010625	-0.00221752
0.001125	-0.00357414
0.0011875	-0.0062874
0.00125	-0.00662656
0.0013125	-0.00459161
0.001375	-0.00493077
0.0014375	-0.00662656
0.0015	-0.00967897
0.0015625	-0.0161229
0.001625	-0.00832234
0.0016875	-0.00120005
0.00175	-0.0015392
0.0018125	-0.00187836
0.001875	-0.00560908
0.0019375	-0.00764403
0.002	-0.00696571
0.0020625	-0.00594824
0.002125	-0.0086615
0.0021875	-0.0137488
0.00225	-0.0157838
0.0023125	-0.0100181
0.002375	-0.0039133
0.0024375	-0.0062874
0.0025	-0.0062874
0.0025625	-0.0100181
0.002625	-0.00526993
0.0026875	-0.0103573
0.00275	-0.00662656
0.0028125	-0.0110356
0.002875	-0.0147663
0.0029375	-0.0117139
0.003	-0.00696571
0.0030625	-0.00357414
0.003125	-0.00459161
0.0031875	-0.00832234
0.00325	-0.00526993
0.0033125	-0.0015392
0.003375	-0.00459161
0.0034375	-0.00323499
0.0035	-0.0062874
0.0035625	-0.0100181
0.003625	-0.0120531
0.0036875	-0.00696571
0.00375	-0.00798318
0.0038125	-0.0086615
0.003875	-0.00526993
0.0039375	-0.00764403
0.004	-0.00933981
0.0040625	-0.0130705
0.004125	-0.0103573
0.0041875	-0.00967897
0.00425	-0.0117139
0.0043125	-0.0127314
0.004375	-0.00764403
0.0044375	-0.00221752
0.0045	-0.0039133
0.0045625	-0.00425246
0.004625	-0.00493077
0.0046875	-0.00832234
0.00475	-0.00459161
0.0048125	-0.00696571
0.004875	-0.00900065
0.0049375	-0.0161229
0.005	-0.0100181
0.0050625	-0.00730487
0.005125	-0.00764403
0.0051875	-0.0100181
0.00525	-0.0100181
0.0053125	-0.0039133
0.005375	-0.00594824
0.0054375	-0.00900065
0.0055	-0.00900065
0.0055625	-0.00764403
0.005625	-0.0117139
0.0056875	-0.0120531
0.00575	-0.00900065
0.0058125	-0.00560908
0.005875	-0.0039133
0.0059375	-0.00526993
0.006	-0.00764403
0.0060625	-0.00730487
0.006125	-0.0086615
0.0061875	-0.0086615
0.00625	-0.00967897
0.0063125	-0.0154446
0.006375	-0.0123922
0.0064375	-0.0062874
0.0065	-0.00594824
0.0065625	-0.0086615
0.006625	-0.00594824
0.0066875	-0.0086615
0.00675	-0.0106964
0.0068125	-0.0130705
0.006875	-0.00764403
0.0069375	-0.0086615
0.007	-0.0123922
0.0070625	-0.0130705
0.007125	-0.00798318
0.0071875	-0.00662656
0.00725	-0.00730487
0.0073125	-0.0062874
0.007375	-0.00459161
0.0074375	-0.00594824
0.0075	-0.00662656
0.0075625	-0.00764403
0.007625	-0.0110356
0.0076875	-0.014088
0.00775	-0.0123922
0.0078125	-0.00967897
0.007875	-0.00798318
0.0079375	-0.00798318
0.008	-0.00967897
0.0080625	-0.00798318
0.008125	-0.00764403
0.0081875	-0.0123922
0.00825	-0.0086615
0.0083125	-0.00900065
0.008375	-0.0127314
0.0084375	-0.0127314
0.0085	-0.0100181
0.0085625	-0.00594824
0.008625	-0.00560908
0.0086875	-0.00526993
0.00875	-0.00662656
0.0088125	-0.00730487
0.008875	-0.0103573
0.0089375	-0.00832234
0.009	-0.0106964
0.0090625	-0.0120531
0.009125	-0.0147663
0.0091875	-0.0164621
0.00925	-0.00933981
0.0093125	-0.0100181
0.009375	-0.0086615
0.0094375	-0.00526993
0.0095	-0.00459161
0.0095625	-0.00493077
0.009625	-0.00323499
0.0096875	-0.00967897
0.00975	-0.00832234
0.0098125	-0.014088
0.009875	-0.0123922
0.0099375	-0.00730487
0.01	-0.00560908
0.0100625	-0.0086615
0.010125	-0.00662656
0.0101875	-0.00832234
0.01025	-0.00900065
0.0103125	-0.0113747
0.010375	-0.0103573
0.0104375	-0.0117139
0.0105	-0.0147663
0.0105625	-0.0157838
0.010625	-0.0110356
0.0106875	-0.00900065
0.01075	-0.00832234
0.0108125	-0.00764403
0.010875	-0.00560908
0.0109375	-0.00662656
0.011	-0.00967897
0.0110625	-0.00764403
0.011125	-0.00967897
0.0111875	-0.0137488
0.01125	-0.0127314
0.0113125	-0.0134097
0.011375	-0.00967897
0.0114375	-0.00900065
0.0115	-0.00798318
0.0115625	-0.00662656
0.011625	-0.00459161
0.0116875	-0.00764403
0.01175	-0.00493077
0.0118125	-0.00967897
0.011875	-0.0106964
0.0119375	-0.0164621
0.012	-0.0130705
0.0120625	-0.00900065
0.012125	-0.00526993
0.0121875	-0.00696571
0.01225	-0.0062874
0.0123125	-0.00764403
0.012375	-0.00730487
0.0124375	-0.00933981
0.0125	-0.00900065
0.0125625	-0.0103573
0.012625	-0.0134097
0.0126875	-0.0137488
0.01275	-0.00764403
0.0128125	-0.00764403
0.012875	-0.00798318
0.0129375	-0.00696571
0.013	-0.00696571
0.0130625	-0.00832234
0.013125	-0.0100181
0.0131875	-0.0110356
0.01325	-0.0106964
0.0133125	-0.0154446
0.013375	-0.0147663
0.0134375	-0.0154446
0.0135	-0.00900065
0.0135625	-0.0100181
0.013625	-0.00832234
0.0136875	-0.00526993
0.01375	-0.00493077
0.0138125	-0.00730487
0.013875	-0.00526993
0.0139375	-0.0120531
0.014	-0.0100181
0.0140625	-0.0157838
0.014125	-0.014088
0.0141875	-0.0086615
0.01425	-0.0062874
0.0143125	-0.00967897
0.014375	-0.00832234
0.0144375	-0.0113747
0.0145	-0.0134097
0.0145625	-0.0120531
0.014625	-0.0113747
0.0146875	-0.0123922
0.01475	-0.0137488
0.0148125	-0.0137488
0.014875	-0.00764403
0.0149375	-0.00662656
0.015	-0.00662656
0.0150625	-0.00798318
0.015125	-0.0062874
0.0151875	-0.00900065
0.01525	-0.00933981
0.0153125	-0.00933981
0.015375	-0.0110356
0.0154375	-0.0171404
0.0155	-0.0154446
0.0155625	-0.0120531
0.015625	-0.0123922
0.0156875	-0.0110356
0.01575	-0.00900065
0.0158125	-0.00696571
0.015875	-0.00560908
0.0159375	-0.0086615
0.016	-0.00832234
0.0160625	-0.0110356
0.016125	-0.0144272
0.0161875	-0.0161229
0.01625	-0.0106964
0.0163125	-0.0106964
0.016375	-0.00798318
0.0164375	-0.0086615
0.0165	-0.00832234
0.0165625	-0.00967897
0.016625	-0.0120531
0.0166875	-0.0117139
0.01675	-0.0120531
0.0168125	-0.0168013
0.016875	-0.018497
0.0169375	-0.0151055
0.017	-0.00798318
0.0170625	-0.00764403
0.017125	-0.00764403
0.0171875	-0.0086615
0.01725	-0.00967897
0.0173125	-0.0120531
0.017375	-0.0106964
0.0174375	-0.0137488
0.0175	-0.0137488
0.0175625	-0.0168013
0.017625	-0.0161229
0.0176875	-0.00933981
0.01775	-0.0130705
0.0178125	-0.0117139
0.017875	-0.00933981
0.0179375	-0.00730487
0.018	-0.00730487
0.0180625	-0.00560908
0.018125	-0.0100181
0.0181875	-0.0120531
0.01825	-0.014088
0.0183125	-0.0164621
0.018375	-0.00832234
0.0184375	-0.00798318
0.0185	-0.00798318
0.0185625	-0.0086615
0.018625	-0.00832234
0.0186875	-0.014088
0.01875	-0.0106964
0.0188125	-0.0151055
0.018875	-0.0120531
0.0189375	-0.0147663
0.019	-0.0137488
0.0190625	-0.00900065
0.019125	-0.00832234
0.0191875	-0.0100181
0.01925	-0.00900065
0.0193125	-0.0100181
0.019375	-0.0130705
0.0194375	-0.0117139
0.0195	-0.0103573
0.0195625	-0.0123922
0.019625	-0.0137488
0.0196875	-0.0157838
0.01975	-0.0123922
0.0198125	-0.0106964
0.019875	-0.0137488
0.0199375	-0.0113747
0.02	-0.00900065
0.0200625	-0.00900065
0.020125	-0.00832234
0.0201875	-0.00900065
0.02025	-0.0120531
0.0203125	-0.0157838
0.020375	-0.0154446
0.0204375	-0.0110356
0.0205	-0.0117139
0.0205625	-0.0103573
0.020625	-0.0123922
0.0206875	-0.0110356
0.02075	-0.0120531
0.0208125	-0.0137488
0.020875	-0.0120531
0.0209375	-0.0106964
0.021	-0.0164621
0.0210625	-0.0161229
0.021125	-0.0113747
0.0211875	-0.0103573
0.02125	-0.00967897
0.0213125	-0.00967897
0.021375	-0.0086615
0.0214375	-0.0100181
0.0215	-0.0106964
0.0215625	-0.0113747
0.021625	-0.0110356
0.0216875	-0.0171404
0.02175	-0.0191754
0.0218125	-0.0127314
0.021875	-0.0127314
0.0219375	-0.0110356
0.022	-0.00764403
0.0220625	-0.00798318
0.022125	-0.00900065
0.0221875	-0.00493077
0.02225	-0.0106964
0.0223125	-0.0120531
0.022375	-0.0157838
0.0224375	-0.0164621
0.0225	-0.0100181
0.0225625	-0.00967897
0.022625	-0.0106964
0.0226875	-0.00933981
0.02275	-0.0103573
0.0228125	-0.0127314
0.022875	-0.00967897
0.0229375	-0.0117139
0.023	-0.0164621
0.0230625	-0.0168013
0.023125	-0.0164621
0.0231875	-0.00900065
0.02325	-0.0100181
0.0233125	-0.0103573
0.023375	-0.0100181
0.0234375	-0.00832234
0.0235	-0.014088
0.0235625	-0.0127314
0.023625	-0.0144272
0.0236875	-0.0178187
0.02375	-0.0174796
0.0238125	-0.0157838
0.023875	-0.0113747
0.0239375	-0.0103573
0.024	-0.00526993
0.0240625	-0.00459161
0.024125	-0.00357414
0.0241875	-0.0120531
0.02425	-0.0120531
0.0243125	-0.0157838
0.024375	-0.0161229
0.0244375	-0.0154446
0.0245	-0.00900065
0.0245625	-0.00900065
0.024625	-0.00832234
0.0246875	-0.0106964
0.02475	-0.0086615
0.0248125	-0.0120531
0.024875	-0.0117139
0.0249375	-0.0144272
0.025	-0.0168013
0.0250625	-0.020532
0.025125	-0.0147663
0.0251875	-0.0086615
0.02525	-0.00662656
0.0253125	-0.00832234
0.025375	-0.0117139
0.0254375	-0.0113747
0.0255	-0.0134097
0.0255625	-0.0106964
0.025625	-0.0147663
0.0256875	-0.0188362
0.02575	-0.0201928
0.0258125	-0.0127314
0.025875	-0.00662656
0.0259375	-0.00459161
0.026	-0.00832234
0.0260625	-0.0117139
0.026125	-0.0100181
0.0261875	-0.0134097
0.02625	-0.0110356
0.0263125	-0.0127314
0.026375	-0.0191754
0.0264375	-0.0137488
0.0265	-0.0106964
0.0265625	-0.00900065
0.026625	-0.0120531
0.0266875	-0.014088
0.02675	-0.0127314
0.0268125	-0.0110356
0.026875	-0.0134097
0.0269375	-0.0130705
0.027	-0.0154446
0.0270625	-0.0130705
0.027125	-0.0147663
0.0271875	-0.0086615
0.02725	-0.0106964
0.0273125	-0.0113747
0.027375	-0.0100181
0.0274375	-0.0110356
0.0275	-0.0123922
0.0275625	-0.0178187
0.027625	-0.0127314
0.0276875	-0.0110356
0.02775	-0.0134097
0.0278125	-0.0151055
0.027875	-0.0117139
0.0279375	-0.00764403
0.028	-0.00696571
0.0280625	-0.00832234
0.028125	-0.00967897
0.0281875	-0.0127314
0.02825	-0.0113747
0.0283125	-0.0123922
0.028375	-0.0151055
0.0284375	-0.0198537
0.0285	-0.014088
0.0285625	-0.0120531
0.028625	-0.0086615
0.0286875	-0.0130705
0.02875	-0.0106964
0.0288125	-0.0110356
0.028875	-0.0134097
0.0289375	-0.0161229
0.029	-0.0113747
0.0290625	-0.0130705
0.029125	-0.0157838
0.0291875	-0.0161229
0.02925	-0.0113747
0.0293125	-0.00967897
0.029375	-0.0130705
0.0294375	-0.0157838
0.0295	-0.0134097
0.0295625	-0.0134097
0.029625	-0.0110356
0.0296875	-0.00967897
0.02975	-0.0110356
0.0298125	-0.0134097
0.029875	-0.0157838
0.0299375	-0.00967897
0.03	-0.0117139
0.0300625	-0.00967897
0.030125	-0.0123922
0.0301875	-0.0100181
0.03025	-0.014088
0.0303125	-0.0134097
0.030375	-0.0144272
0.0304375	-0.0144272
0.0305	-0.0178187
0.0305625	-0.014088
0.030625	-0.0106964
0.0306875	-0.00900065
0.03075	-0.00933981
0.0308125	-0.0120531
0.030875	-0.0130705
0.0309375	-0.0130705
0.031	-0.014088
0.0310625	-0.0127314
0.031125	-0.0144272
0.0311875	-0.0174796
0.03125	-0.0161229
0.0313125	-0.0120531
0.031375	-0.0123922
0.0314375	-0.0134097
0.0315	-0.0137488
0.0315625	-0.0106964
0.031625	-0.0100181
0.0316875	-0.0100181
0.03175	-0.00900065
0.0318125	-0.0113747
0.031875	-0.0144272
0.0319375	-0.0144272
0.032	-0.00933981
0.0320625	-0.0127314
0.032125	-0.0106964
0.0321875	-0.0130705
0.03225	-0.0120531
0.0323125	-0.0144272
0.032375	-0.0137488
0.0324375	-0.0134097
0.0325	-0.0110356
0.0325625	-0.0174796
0.032625	-0.0154446
0.0326875	-0.0106964
0.03275	-0.0106964
0.0328125	-0.0113747
0.032875	-0.0110356
0.0329375	-0.0117139
0.033	-0.0106964
0.0330625	-0.0144272
0.033125	-0.0154446
0.0331875	-0.014088
0.03325	-0.018497
0.0333125	-0.0171404
0.033375	-0.00900065
0.0334375	-0.00933981
0.0335	-0.00764403
0.0335625	-0.00594824
0.033625	-0.0100181
0.0336875	-0.0113747
0.03375	-0.0113747
0.0338125	-0.014088
0.033875	-0.0127314
0.0339375	-0.0168013
0.034	-0.0174796
0.0340625	-0.0130705
0.034125	-0.0117139
0.0341875	-0.0103573
0.03425	-0.00933981
0.0343125	-0.00730487
0.034375	-0.0120531
0.0344375	-0.0127314
0.0345	-0.0130705
0.0345625	-0.0134097
0.034625	-0.0164621
0.0346875	-0.0171404
0.03475	-0.0144272
0.0348125	-0.00832234
0.034875	-0.0113747
0.0349375	-0.0137488
0.035	-0.0137488
0.0350625	-0.0154446
0.035125	-0.0168013
0.0351875	-0.0110356
0.03525	-0.0120531
0.0353125	-0.0110356
0.035375	-0.0110356
0.0354375	-0.0123922
0.0355	-0.0086615
0.0355625	-0.00967897
0.035625	-0.0127314
0.0356875	-0.0110356
0.03575	-0.0134097
0.0358125	-0.0144272
0.035875	-0.0123922
0.0359375	-0.0144272
0.036	-0.0151055
0.0360625	-0.0161229
0.036125	-0.018497
0.0361875	-0.0113747
0.03625	-0.0130705
0.0363125	-0.0130705
0.036375	-0.0103573
0.0364375	-0.0110356
0.0365	-0.014088
0.0365625	-0.0100181
0.036625	-0.0161229
0.0366875	-0.0174796
0.03675	-0.0191754
0.0368125	-0.0229061
0.036875	-0.0130705
0.0369375	-0.00967897
0.037	-0.0086615
0.0370625	-0.00764403
0.037125	-0.0062874
0.0371875	-0.0120531
0.03725	-0.0106964
0.0373125	-0.0134097
0.037375	-0.014088
0.0374375	-0.0181579
0.0375	-0.0171404
0.0375625	-0.0134097
0.037625	-0.00967897
0.0376875	-0.0117139
0.03775	-0.0110356
0.0378125	-0.0120531
0.037875	-0.014088
0.0379375	-0.0164621
0.038	-0.0120531
0.0380625	-0.0157838
0.038125	-0.0157838
0.0381875	-0.0168013
0.03825	-0.0157838
0.0383125	-0.0106964
0.038375	-0.0127314
0.0384375	-0.0144272
0.0385	-0.0137488
0.0385625	-0.014088
0.038625	-0.014088
0.0386875	-0.0100181
0.03875	-0.0117139
0.0388125	-0.0103573
0.038875	-0.0151055
0.0389375	-0.0144272
0.039	-0.0103573
0.0390625	-0.0103573
0.039125	-0.0130705
0.0391875	-0.0120531
0.03925	-0.0144272
0.0393125	-0.014088
0.039375	-0.0154446
0.0394375	-0.0123922
0.0395	-0.0144272
0.0395625	-0.0154446
0.039625	-0.0164621
0.0396875	-0.0134097
0.03975	-0.00967897
0.0398125	-0.0123922
0.039875	-0.0127314
0.0399375	-0.0106964
0.04	-0.0120531
0.0400625	-0.0147663
0.040125	-0.0134097
0.0401875	-0.018497
0.04025	-0.0168013
0.0403125	-0.018497
0.040375	-0.0174796
0.0404375	-0.0086615
0.0405	-0.00933981
0.0405625	-0.00933981
0.040625	-0.00662656
0.0406875	-0.0100181
0.04075	-0.0123922
0.0408125	-0.0113747
0.040875	-0.0127314
0.0409375	-0.0134097
0.041	-0.0151055
0.0410625	-0.0178187
0.041125	-0.0117139
0.0411875	-0.0123922
0.04125	-0.0127314
0.0413125	-0.0130705
0.041375	-0.0120531
0.0414375	-0.0157838
0.0415	-0.0134097
0.0415625	-0.0134097
0.041625	-0.0147663
0.0416875	-0.0171404
0.04175	-0.0168013
0.0418125	-0.0134097
0.041875	-0.0100181
0.0419375	-0.0127314
0.042	-0.0157838
0.0420625	-0.0147663
0.042125	-0.0151055
0.0421875	-0.0161229
0.04225	-0.0110356
0.0423125	-0.0110356
0.042375	-0.0144272
0.0424375	-0.0127314
0.0425	-0.014088
0.0425625	-0.0103573
0.042625	-0.0117139
0.0426875	-0.0117139
0.04275	-0.0113747
0.0428125	-0.0110356
0.042875	-0.0157838
0.0429375	-0.0127314
0.043	-0.0154446
0.0430625	-0.018497
0.043125	-0.0178187
0.0431875	-0.0151055
0.04325	-0.0127314
0.0433125	-0.0113747
0.043375	-0.0117139
0.0434375	-0.0113747
0.0435	-0.0110356
0.0435625	-0.0144272
0.043625	-0.0127314
0.0436875	-0.0130705
0.04375	-0.0181579
0.0438125	-0.020532
0.043875	-0.0181579
0.0439375	-0.0144272
0.044	-0.0117139
0.0440625	-0.00900065
0.044125	-0.00933981
0.0441875	-0.00900065
0.04425	-0.0110356
0.0443125	-0.014088
0.044375	-0.0127314
0.0444375	-0.018497
0.0445	-0.0178187
0.0445625	-0.0157838
0.044625	-0.00933981
0.0446875	-0.0130705
0.04475	-0.0113747
0.0448125	-0.0127314
0.044875	-0.014088
0.0449375	-0.0171404
0.045	-0.0137488
0.0450625	-0.0181579
0.045125	-0.0171404
0.0451875	-0.0174796
0.04525	-0.0157838
0.0453125	-0.0110356
0.045375	-0.0117139
0.0454375	-0.0134097
0.0455	-0.0117139
0.0455625	-0.014088
0.045625	-0.0171404
0.0456875	-0.0161229
0.04575	-0.0201928
0.0458125	-0.0201928
0.045875	-0.0201928
0.0459375	-0.0157838
0.046	-0.00832234
0.0460625	-0.0062874
0.046125	-0.0086615
0.0461875	-0.00900065
0.04625	-0.0127314
0.0463125	-0.0171404
0.046375	-0.0144272
0.0464375	-0.0157838
0.0465	-0.0191754
0.0465625	-0.0181579
0.046625	-0.0178187
0.0466875	-0.0113747
0.04675	-0.0106964
0.0468125	-0.0117139
0.046875	-0.0151055
0.0469375	-0.0144272
0.047	-0.0218886
0.0470625	-0.014088
0.047125	-0.0161229
0.0471875	-0.0178187
0.04725	-0.0174796
0.0473125	-0.0168013
0.047375	-0.0134097
0.0474375	-0.00900065
0.0475	-0.0100181
0.0475625	-0.0117139
0.047625	-0.0151055
0.0476875	-0.0225669
0.04775	-0.0225669
0.0478125	-0.018497
0.047875	-0.0161229
0.0479375	-0.0130705
0.048	-0.00764403
0.0480625	-0.00662656
0.048125	-0.0137488
0.0481875	-0.00832234
0.04825	-0.0137488
0.0483125	-0.0137488
0.048375	-0.0174796
0.0484375	-0.018497
0.0485	-0.0181579
0.0485625	-0.0161229
0.048625	-0.0178187
0.0486875	-0.0137488
0.04875	-0.0127314
0.0488125	-0.0157838
0.048875	-0.0127314
0.0489375	-0.0113747
0.049	-0.0144272
0.0490625	-0.0151055
0.049125	-0.0171404
0.0491875	-0.0157838
0.04925	-0.0161229
0.0493125	-0.0154446
0.049375	-0.0130705
0.0494375	-0.0117139
0.0495	-0.0154446
0.0495625	-0.0151055
0.049625	-0.0157838
0.0496875	-0.0195145
0.04975	-0.0164621
0.0498125	-0.0120531
0.049875	-0.0086615
0.0499375	-0.0100181
0.05	-0.0103573
0.0500625	-0.0123922
0.050125	-0.0127314
0.0501875	-0.0123922
0.05025	-0.0134097
0.0503125	-0.0147663
0.050375	-0.018497
0.0504375	-0.0191754
0.0505	-0.0134097
0.0505625	-0.0161229
0.050625	-0.0171404
0.0506875	-0.0168013
0.05075	-0.0123922
0.0508125	-0.0110356
0.050875	-0.0113747
0.0509375	-0.0147663
0.051	-0.0154446
0.0510625	-0.0168013
0.051125	-0.0144272
0.0511875	-0.0147663
0.05125	-0.0161229
0.0513125	-0.0191754
0.051375	-0.0134097
0.0514375	-0.0123922
0.0515	-0.0171404
0.0515625	-0.0178187
0.051625	-0.0195145
0.0516875	-0.0117139
0.05175	-0.0113747
0.0518125	-0.00832234
0.051875	-0.0110356
0.0519375	-0.0127314
0.052	-0.0144272
0.0520625	-0.0127314
0.052125	-0.0130705
0.0521875	-0.0151055
0.05225	-0.0127314
0.0523125	-0.0130705
0.052375	-0.0171404
0.0524375	-0.0178187
0.0525	-0.0117139
0.0525625	-0.014088
0.052625	-0.0157838
0.0526875	-0.0188362
0.05275	-0.0110356
0.0528125	-0.0106964
0.052875	-0.0120531
0.0529375	-0.0151055
0.053	-0.0110356
0.0530625	-0.0137488
0.053125	-0.0137488
0.0531875	-0.014088
0.05325	-0.0127314
0.0533125	-0.0181579
0.053375	-0.018497
0.0534375	-0.0168013
0.0535	-0.0157838
0.0535625	-0.0127314
0.053625	-0.0110356
0.0536875	-0.00662656
0.05375	-0.00662656
0.0538125	-0.00696571
0.053875	-0.0127314
0.0539375	-0.0120531
0.054	-0.0174796
0.0540625	-0.0157838
0.054125	-0.0130705
0.0541875	-0.0134097
0.05425	-0.0137488
0.0543125	-0.0123922
0.054375	-0.0127314
0.0544375	-0.0120531
0.0545	-0.0127314
0.0545625	-0.0134097
0.054625	-0.0130705
0.0546875	-0.0151055
0.05475	-0.0157838
0.0548125	-0.0106964
0.054875	-0.0117139
0.0549375	-0.0120531
0.055	-0.0117139
0.0550625	-0.0106964
0.055125	-0.014088
0.0551875	-0.0110356
0.05525	-0.0161229
0.0553125	-0.0174796
0.055375	-0.0188362
0.0554375	-0.0191754
0.0555	-0.0103573
0.0555625	-0.00730487
0.055625	-0.00764403
0.0556875	-0.00526993
0.05575	-0.00696571
0.0558125	-0.014088
0.055875	-0.00933981
0.0559375	-0.0123922
0.056	-0.0147663
0.0560625	-0.0171404
0.056125	-0.0147663
0.0561875	-0.0127314
0.05625	-0.0117139
0.0563125	-0.0123922
0.056375	-0.0130705
0.0564375	-0.0120531
0.0565	-0.0137488
0.0565625	-0.0106964
0.056625	-0.0120531
0.0566875	-0.0130705
0.05675	-0.0154446
0.0568125	-0.0134097
0.056875	-0.00900065
0.0569375	-0.0100181
0.057	-0.0110356
0.0570625	-0.0151055
0.057125	-0.0154446
0.0571875	-0.0164621
0.05725	-0.0144272
0.0573125	-0.0110356
0.057375	-0.00832234
0.0574375	-0.0103573
0.0575	-0.00933981
0.0575625	-0.0086615
0.057625	-0.0113747
0.0576875	-0.0117139
0.05775	-0.0106964
0.0578125	-0.0134097
0.057875	-0.0154446
0.0579375	-0.0137488
0.058	-0.0161229
0.0580625	-0.0168013
0.058125	-0.0171404
0.0581875	-0.0191754
0.05825	-0.0127314
0.0583125	-0.0134097
0.058375	-0.0130705
0.0584375	-0.0127314
0.0585	-0.0123922
0.0585625	-0.0171404
0.058625	-0.014088
0.0586875	-0.0174796
0.05875	-0.0171404
0.0588125	-0.020532
0.058875	-0.0201928
0.0589375	-0.0188362
0.059	-0.0171404
0.0590625	-0.0188362
0.059125	-0.0198537
0.0591875	-0.0120531
0.05925	-0.0106964
0.0593125	-0.00832234
0.059375	-0.00764403
0.0594375	-0.0113747
0.0595	-0.0178187
0.0595625	-0.0164621
0.059625	-0.014088
0.0596875	-0.0134097
0.05975	-0.0154446
0.0598125	-0.0164621
0.059875	-0.0154446
0.0599375	-0.0147663
0.06	-0.0168013
0.0600625	-0.0144272
0.060125	-0.0134097
0.0601875	-0.0168013
0.06025	-0.0161229
0.0603125	-0.0120531
0.060375	-0.0117139
0.0604375	-0.0100181
0.0605	-0.0100181
0.0605625	-0.0106964
0.060625	-0.0117139
0.0606875	-0.014088
0.06075	-0.0127314
0.0608125	-0.0137488
0.060875	-0.0191754
0.0609375	-0.0215495
0.061	-0.0191754
0.0610625	-0.0134097
0.061125	-0.0106964
0.0611875	-0.00730487
0.06125	-0.00696571
0.0613125	-0.00832234
0.061375	-0.0151055
0.0614375	-0.0117139
0.0615	-0.0161229
0.0615625	-0.0161229
0.061625	-0.018497
0.0616875	-0.0164621
0.06175	-0.0123922
0.0618125	-0.0117139
0.061875	-0.014088
0.0619375	-0.0127314
0.062	-0.0147663
0.0620625	-0.0161229
0.062125	-0.0154446
0.0621875	-0.0157838
0.06225	-0.018497
0.0623125	-0.0188362
0.062375	-0.0181579
0.0624375	-0.0123922
0.0625	-0.0127314
0.0625625	-0.014088
0.062625	-0.0154446
0.0626875	-0.0147663
0.06275	-0.018497
0.0628125	-0.0218886
0.062875	-0.0212103
0.0629375	-0.0195145
0.063	-0.018497
0.0630625	-0.0134097
0.063125	-0.00967897
0.0631875	-0.00662656
0.06325	-0.0086615
0.0633125	-0.0127314
0.063375	-0.0147663
0.0634375	-0.0161229
0.0635	-0.0188362
0.0635625	-0.0164621
0.063625	-0.0171404
0.0636875	-0.0188362
0.06375	-0.020532
0.0638125	-0.0181579
0.063875	-0.0134097
0.0639375	-0.0123922
0.064	-0.0130705
0.0640625	-0.0134097
0.064125	-0.0154446
0.0641875	-0.0164621
0.06425	-0.0178187
0.0643125	-0.0178187
0.064375	-0.0174796
0.0644375	-0.0191754
0.0645	-0.0191754
0.0645625	-0.0137488
0.064625	-0.014088
0.0646875	-0.0171404
0.06475	-0.0164621
0.0648125	-0.0181579
0.064875	-0.0130705
0.0649375	-0.0127314
0.065	-0.0100181
0.0650625	-0.0110356
0.065125	-0.0144272
0.0651875	-0.0174796
0.06525	-0.0174796
0.0653125	-0.014088
0.065375	-0.0154446
0.0654375	-0.0147663
0.0655	-0.0137488
0.0655625	-0.0147663
0.065625	-0.0188362
0.0656875	-0.0151055
0.06575	-0.0178187
0.0658125	-0.0178187
0.065875	-0.0195145
0.0659375	-0.0188362
0.066	-0.0137488
0.0660625	-0.0123922
0.066125	-0.0134097
0.0661875	-0.0130705
0.06625	-0.0127314
0.0663125	-0.0147663
0.066375	-0.0144272
0.0664375	-0.014088
0.0665	-0.0168013
0.0665625	-0.0195145
0.066625	-0.0191754
0.0666875	-0.0178187
0.06675	-0.0178187
0.0668125	-0.0191754
0.066875	-0.0147663
0.0669375	-0.0120531
0.067	-0.00967897
0.0670625	-0.00967897
0.067125	-0.0127314
0.0671875	-0.0161229
0.06725	-0.0212103
0.0673125	-0.0215495
0.067375	-0.0174796
0.0674375	-0.0168013
0.0675	-0.0168013
0.0675625	-0.0157838
0.067625	-0.0151055
0.0676875	-0.0144272
0.06775	-0.0168013
0.0678125	-0.0151055
0.067875	-0.0164621
0.0679375	-0.0191754
0.068	-0.0201928
0.0680625	-0.0181579
0.068125	-0.0147663
0.0681875	-0.0151055
0.06825	-0.014088
0.0683125	-0.0147663
0.068375	-0.0151055
0.0684375	-0.0164621
0.0685	-0.014088
0.0685625	-0.0157838
0.068625	-0.0191754
0.0686875	-0.0235844
0.06875	-0.0239235
0.0688125	-0.0188362
0.068875	-0.014088
0.0689375	-0.0113747
0.069	-0.0106964
0.0690625	-0.00730487
0.069125	-0.0151055
0.0691875	-0.0106964
0.06925	-0.0144272
0.0693125	-0.0164621
0.069375	-0.0181579
0.0694375	-0.0174796
0.0695	-0.0137488
0.0695625	-0.014088
0.069625	-0.0161229
0.0696875	-0.0151055
0.06975	-0.0151055
0.0698125	-0.0157838
0.069875	-0.0161229
0.0699375	-0.0174796
0.07	-0.0191754
0.0700625	-0.0188362
0.070125	-0.0164621
0.0701875	-0.0117139
0.07025	-0.0161229
0.0703125	-0.0144272
0.070375	-0.0157838
0.0704375	-0.0151055
0.0705	-0.0174796
0.0705625	-0.0151055
0.070625	-0.0174796
0.0706875	-0.0174796
0.07075	-0.0215495
0.0708125	-0.0218886
0.070875	-0.0174796
0.0709375	-0.0161229
0.071	-0.0106964
0.0710625	-0.0086615
0.071125	-0.00764403
0.0711875	-0.0151055
0.07125	-0.0164621
0.0713125	-0.0191754
0.071375	-0.0181579
0.0714375	-0.0191754
0.0715	-0.0201928
0.0715625	-0.0137488
0.071625	-0.0147663
0.0716875	-0.0164621
0.07175	-0.0147663
0.0718125	-0.014088
0.071875	-0.0188362
0.0719375	-0.0151055
0.072	-0.0181579
0.0720625	-0.0198537
0.072125	-0.0174796
0.0721875	-0.0157838
0.07225	-0.0110356
0.0723125	-0.0120531
0.072375	-0.0137488
0.0724375	-0.0161229
0.0725	-0.0117139
0.0725625	-0.0154446
0.072625	-0.0137488
0.0726875	-0.0181579
0.07275	-0.020532
0.0728125	-0.0235844
0.072875	-0.0215495
0.0729375	-0.0168013
0.073	-0.0174796
0.0730625	-0.014088
0.073125	-0.0106964
0.0731875	-0.00662656
0.07325	-0.0110356
0.0733125	-0.0134097
0.073375	-0.0181579
0.0734375	-0.0246019
0.0735	-0.0208711
0.0735625	-0.020532
0.073625	-0.0137488
0.0736875	-0.0161229
0.07375	-0.0168013
0.0738125	-0.0151055
0.073875	-0.0130705
0.0739375	-0.0171404
0.074	-0.014088
0.0740625	-0.0198537
0.074125	-0.020532
0.0741875	-0.0195145
0.07425	-0.0168013
0.0743125	-0.014088
0.074375	-0.0174796
0.0744375	-0.014088
0.0745	-0.0137488
0.0745625	-0.0151055
0.074625	-0.0164621
0.0746875	-0.018497
0.07475	-0.0164621
0.0748125	-0.0195145
0.074875	-0.0218886
0.0749375	-0.0215495
0.075	-0.0215495
0.0750625	-0.0164621
0.075125	-0.0113747
0.0751875	-0.0086615
0.07525	-0.0113747
0.0753125	-0.0123922
0.075375	-0.0123922
0.0754375	-0.0137488
0.0755	-0.020532
0.0755625	-0.0222278
0.075625	-0.0157838
0.0756875	-0.014088
0.07575	-0.0171404
0.0758125	-0.018497
0.075875	-0.0188362
0.0759375	-0.0164621
0.076	-0.0198537
0.0760625	-0.0178187
0.076125	-0.0215495
0.0761875	-0.0198537
0.07625	-0.0188362
0.0763125	-0.0151055
0.076375	-0.0195145
0.0764375	-0.0164621
0.0765	-0.0161229
0.0765625	-0.0157838
0.076625	-0.0195145
0.0766875	-0.0181579
0.07675	-0.0174796
0.0768125	-0.0171404
0.076875	-0.0208711
0.0769375	-0.0218886
0.077	-0.0164621
0.0770625	-0.018497
0.077125	-0.020532
0.0771875	-0.0144272
0.07725	-0.0130705
0.0773125	-0.0164621
0.077375	-0.0120531
0.0774375	-0.0198537
0.0775	-0.0191754
0.0775625	-0.0225669
0.077625	-0.0191754
0.0776875	-0.0171404
0.07775	-0.0147663
0.0778125	-0.0171404
0.077875	-0.0178187
0.0779375	-0.018497
0.078	-0.0201928
0.0780625	-0.018497
0.078125	-0.0171404
0.0781875	-0.0215495
0.07825	-0.0191754
0.0783125	-0.0157838
0.078375	-0.014088
0.0784375	-0.014088
0.0785	-0.0137488
0.0785625	-0.0154446
0.078625	-0.0161229
0.0786875	-0.0168013
0.07875	-0.0168013
0.0788125	-0.018497
0.078875	-0.0201928
0.0789375	-0.0235844
0.079	-0.020532
0.0790625	-0.0181579
0.079125	-0.0178187
0.0791875	-0.0130705
0.07925	-0.0103573
0.0793125	-0.0130705
0.079375	-0.0123922
0.0794375	-0.0174796
0.0795	-0.0191754
0.0795625	-0.0218886
0.079625	-0.0191754
0.0796875	-0.0164621
0.07975	-0.0154446
0.0798125	-0.0168013
0.079875	-0.0157838
0.0799375	-0.0168013
0.08	-0.0171404
0.0800625	-0.0188362
0.080125	-0.0188362
0.0801875	-0.0198537
0.08025	-0.0212103
0.0803125	-0.020532
0.080375	-0.0154446
0.0804375	-0.0164621
0.0805	-0.0151055
0.0805625	-0.0154446
0.080625	-0.0154446
0.0806875	-0.0188362
0.08075	-0.0161229
0.0808125	-0.0198537
0.080875	-0.0181579
0.0809375	-0.0242627
0.081	-0.024941
0.0810625	-0.018497
0.081125	-0.0154446
0.0811875	-0.0113747
0.08125	-0.0086615
0.0813125	-0.00900065
0.081375	-0.0151055
0.0814375	-0.0137488
0.0815	-0.0154446
0.0815625	-0.020532
0.081625	-0.0208711
0.0816875	-0.020532
0.08175	-0.0144272
0.0818125	-0.0151055
0.081875	-0.0161229
0.0819375	-0.0174796
0.082	-0.0161229
0.0820625	-0.018497
0.082125	-0.0168013
0.0821875	-0.0181579
0.08225	-0.0191754
0.0823125	-0.0218886
0.082375	-0.0201928
0.0824375	-0.0154446
0.0825	-0.0151055
0.0825625	-0.0144272
0.082625	-0.0164621
0.0826875	-0.0157838
0.08275	-0.0168013
0.0828125	-0.0154446
0.082875	-0.0178187
0.0829375	-0.0208711
0.083	-0.024941
0.0830625	-0.0239235
0.083125	-0.014088
0.0831875	-0.0127314
0.08325	-0.0106964
0.0833125	-0.00933981
0.083375	-0.0123922
0.0834375	-0.0168013
0.0835	-0.0161229
0.0835625	-0.020532
0.083625	-0.018497
0.0836875	-0.020532
0.08375	-0.0212103
0.0838125	-0.0168013
0.083875	-0.0157838
0.0839375	-0.0171404
0.084	-0.0164621
0.0840625	-0.0147663
0.084125	-0.018497
0.0841875	-0.0151055
0.08425	-0.0161229
0.0843125	-0.0171404
0.084375	-0.0188362
0.0844375	-0.0174796
0.0845	-0.0134097
0.0845625	-0.0137488
0.084625	-0.0147663
0.0846875	-0.0151055
0.08475	-0.0147663
0.0848125	-0.0157838
0.084875	-0.0161229
0.0849375	-0.0201928
0.085	-0.0215495
0.0850625	-0.0252802
0.085125	-0.0181579
0.0851875	-0.0110356
0.08525	-0.0100181
0.0853125	-0.00900065
0.085375	-0.0113747
0.0854375	-0.0147663
0.0855	-0.0147663
0.0855625	-0.0174796
0.085625	-0.0161229
0.0856875	-0.0168013
0.08575	-0.0195145
0.0858125	-0.0181579
0.085875	-0.0154446
0.0859375	-0.014088
0.086	-0.0147663
0.0860625	-0.0147663
0.086125	-0.014088
0.0861875	-0.0144272
0.08625	-0.0171404
0.0863125	-0.0154446
0.086375	-0.0174796
0.0864375	-0.0181579
0.0865	-0.0188362
0.0865625	-0.0191754
0.086625	-0.0130705
0.0866875	-0.0144272
0.08675	-0.0154446
0.0868125	-0.0147663
0.086875	-0.0188362
0.0869375	-0.0235844
0.087	-0.0191754
0.0870625	-0.0188362
0.087125	-0.0161229
0.0871875	-0.0130705
0.08725	-0.0123922
0.0873125	-0.0086615
0.087375	-0.0110356
0.0874375	-0.0130705
0.0875	-0.0161229
0.0875625	-0.014088
0.087625	-0.0201928
0.0876875	-0.0157838
0.08775	-0.0198537
0.0878125	-0.0174796
0.087875	-0.0222278
0.0879375	-0.0181579
0.088	-0.0144272
0.0880625	-0.0137488
0.088125	-0.0134097
0.0881875	-0.014088
0.08825	-0.0147663
0.0883125	-0.0147663
0.088375	-0.0178187
0.0884375	-0.0174796
0.0885	-0.0168013
0.0885625	-0.0188362
0.088625	-0.018497
0.0886875	-0.0127314
0.08875	-0.0147663
0.0888125	-0.0154446
0.088875	-0.0154446
0.0889375	-0.0147663
0.089	-0.0110356
0.0890625	-0.0120531
0.089125	-0.00900065
0.0891875	-0.0103573
0.08925	-0.0174796
0.0893125	-0.0178187
0.089375	-0.018497
0.0894375	-0.0123922
0.0895	-0.0144272
0.0895625	-0.0137488
0.089625	-0.0147663
0.0896875	-0.0154446
0.08975	-0.0181579
0.0898125	-0.0161229
0.089875	-0.0191754
0.0899375	-0.0188362
0.09	-0.0198537
0.0900625	-0.0195145
0.090125	-0.0134097
0.0901875	-0.0127314
0.09025	-0.014088
0.0903125	-0.0130705
0.090375	-0.0134097
0.0904375	-0.0154446
0.0905	-0.0161229
0.0905625	-0.0174796
0.090625	-0.0201928
0.0906875	-0.0239235
0.09075	-0.0239235
0.0908125	-0.0198537
0.090875	-0.0120531
0.0909375	-0.0106964
0.091	-0.00764403
0.0910625	-0.00967897
0.091125	-0.0117139
0.0911875	-0.0188362
0.09125	-0.0168013
0.0913125	-0.0174796
0.091375	-0.0201928
0.0914375	-0.0181579
0.0915	-0.0195145
0.0915625	-0.0134097
0.091625	-0.014088
0.0916875	-0.0144272
0.09175	-0.0147663
0.0918125	-0.014088
0.091875	-0.0178187
0.0919375	-0.0147663
0.092	-0.0154446
0.0920625	-0.0181579
0.092125	-0.0195145
0.0921875	-0.018497
0.09225	-0.0144272
0.0923125	-0.0137488
0.092375	-0.0144272
0.0924375	-0.0151055
0.0925	-0.0168013
0.0925625	-0.0191754
0.092625	-0.0215495
0.0926875	-0.0164621
0.09275	-0.0164621
0.0928125	-0.0154446
0.092875	-0.0117139
0.0929375	-0.0110356
0.093	-0.0144272
0.0930625	-0.014088
0.093125	-0.0168013
0.0931875	-0.0157838
0.09325	-0.0168013
0.0933125	-0.018497
0.093375	-0.0178187
0.0934375	-0.0161229
0.0935	-0.0198537
0.0935625	-0.0198537
0.093625	-0.0161229
0.0936875	-0.0171404
0.09375	-0.0157838
0.0938125	-0.0161229
0.093875	-0.0171404
0.0939375	-0.0154446
0.094	-0.0164621
0.0940625	-0.0171404
0.094125	-0.0164621
0.0941875	-0.0191754
0.09425	-0.0195145
0.0943125	-0.0178187
0.094375	-0.0171404
0.0944375	-0.0181579
0.0945	-0.0181579
0.0945625	-0.0157838
0.094625	-0.0130705
0.0946875	-0.0086615
0.09475	-0.00798318
0.0948125	-0.0130705
0.094875	-0.0164621
0.0949375	-0.0232452
0.095	-0.0198537
0.0950625	-0.0120531
0.095125	-0.0151055
0.0951875	-0.014088
0.09525	-0.0144272
0.0953125	-0.0188362
0.095375	-0.0195145
0.0954375	-0.0147663
0.0955	-0.0174796
0.0955625	-0.0174796
0.095625	-0.018497
0.0956875	-0.0208711
0.09575	-0.0157838
0.0958125	-0.0127314
0.095875	-0.0127314
0.0959375	-0.0127314
0.096	-0.0151055
0.0960625	-0.0225669
0.096125	-0.0218886
0.0961875	-0.0222278
0.09625	-0.0229061
0.0963125	-0.018497
0.096375	-0.0168013
0.0964375	-0.0120531
0.0965	-0.00730487
0.0965625	-0.0106964
0.096625	-0.0123922
0.0966875	-0.0154446
0.09675	-0.0232452
0.0968125	-0.0198537
0.096875	-0.0195145
0.0969375	-0.020532
0.097	-0.020532
0.0970625	-0.0215495
0.097125	-0.0188362
0.0971875	-0.0130705
0.09725	-0.0144272
0.0973125	-0.0161229
0.097375	-0.0171404
0.0974375	-0.0232452
0.0975	-0.0181579
0.0975625	-0.0188362
0.097625	-0.018497
0.0976875	-0.0201928
0.09775	-0.0201928
0.0978125	-0.0147663
0.097875	-0.0181579
0.0979375	-0.0181579
0.098	-0.0215495
0.0980625	-0.0191754
0.098125	-0.0151055
0.0981875	-0.0117139
0.09825	-0.0127314
0.0983125	-0.0154446
0.098375	-0.0232452
0.0984375	-0.0171404
0.0985	-0.0147663
0.0985625	-0.0168013
0.098625	-0.0195145
0.0986875	-0.0201928
0.09875	-0.0171404
0.0988125	-0.0198537
0.098875	-0.018497
0.0989375	-0.0218886
0.099	-0.0215495
0.0990625	-0.0191754
0.099125	-0.0195145
0.0991875	-0.0147663
0.09925	-0.018497
0.0993125	-0.0168013
0.099375	-0.0154446
0.0994375	-0.0178187
0.0995	-0.0252802
0.0995625	-0.0232452
0.099625	-0.0212103
0.0996875	-0.0218886
0.09975	-0.0168013
0.0998125	-0.0171404
0.099875	-0.00967897
0.0999375	-0.0103573
0.1	-0.0164621
0.100063	-0.0178187
0.100125	-0.0212103
0.100188	-0.0201928
0.10025	-0.0181579
0.100312	-0.0195145
0.100375	-0.026976
0.100437	-0.0201928
0.1005	-0.0191754
0.100562	-0.0174796
0.100625	-0.0191754
0.100687	-0.0174796
0.10075	-0.0181579
0.100812	-0.0171404
0.100875	-0.0212103
0.100937	-0.0157838
0.101	-0.0195145
0.101063	-0.0229061
0.101125	-0.0239235
0.101188	-0.0239235
0.10125	-0.0212103
0.101312	-0.0222278
0.101375	-0.0144272
0.101437	-0.0123922
0.1015	-0.0106964
0.101562	-0.0123922
0.101625	-0.0191754
0.101688	-0.0195145
0.10175	-0.0242627
0.101813	-0.0225669
0.101875	-0.0195145
0.101937	-0.0174796
0.102	-0.0188362
0.102062	-0.0157838
0.102125	-0.0178187
0.102188	-0.0215495
0.10225	-0.0198537
0.102313	-0.0218886
0.102375	-0.0229061
0.102438	-0.0225669
0.1025	-0.0218886
0.102563	-0.0157838
0.102625	-0.0154446
0.102688	-0.0164621
0.10275	-0.0195145
0.102813	-0.0218886
0.102875	-0.0266368
0.102937	-0.0229061
0.103	-0.0198537
0.103062	-0.0181579
0.103125	-0.0168013
0.103188	-0.0127314
0.10325	-0.0151055
0.103313	-0.0154446
0.103375	-0.0178187
0.103438	-0.0198537
0.1035	-0.0208711
0.103563	-0.0232452
0.103625	-0.0212103
0.103688	-0.0208711
0.10375	-0.0235844
0.103813	-0.0232452
0.103875	-0.018497
0.103937	-0.0157838
0.104	-0.0195145
0.104062	-0.018497
0.104125	-0.0198537
0.104188	-0.0201928
0.10425	-0.0188362
0.104313	-0.0195145
0.104375	-0.0222278
0.104438	-0.0239235
0.1045	-0.0262976
0.104563	-0.0215495
0.104625	-0.0161229
0.104688	-0.0154446
0.10475	-0.0127314
0.104813	-0.0110356
0.104875	-0.0157838
0.104937	-0.0178187
0.105	-0.0178187
0.105062	-0.0215495
0.105125	-0.0212103
0.105187	-0.0215495
0.10525	-0.0178187
0.105313	-0.018497
0.105375	-0.0191754
0.105438	-0.0201928
0.1055	-0.0181579
0.105563	-0.0198537
0.105625	-0.020532
0.105688	-0.018497
0.10575	-0.0201928
0.105813	-0.0215495
0.105875	-0.0198537
0.105937	-0.0168013
0.106	-0.0178187
0.106062	-0.0208711
0.106125	-0.0222278
0.106187	-0.0239235
0.10625	-0.0215495
0.106313	-0.0161229
0.106375	-0.0134097
0.106438	-0.0130705
0.1065	-0.0174796
0.106563	-0.0198537
0.106625	-0.0164621
0.106688	-0.0195145
0.10675	-0.018497
0.106813	-0.0198537
0.106875	-0.020532
0.106937	-0.0222278
0.107	-0.0181579
0.107062	-0.0208711
0.107125	-0.0215495
0.107187	-0.0235844
0.10725	-0.0208711
0.107313	-0.0164621
0.107375	-0.0164621
0.107438	-0.0164621
0.1075	-0.0157838
0.107563	-0.0164621
0.107625	-0.0191754
0.107688	-0.0195145
0.10775	-0.024941
0.107813	-0.0262976
0.107875	-0.0239235
0.107937	-0.0198537
0.108	-0.0113747
0.108062	-0.0106964
0.108125	-0.0120531
0.108187	-0.014088
0.10825	-0.0147663
0.108312	-0.0212103
0.108375	-0.0168013
0.108438	-0.0225669
0.1085	-0.0222278
0.108563	-0.0225669
0.108625	-0.0215495
0.108688	-0.0168013
0.10875	-0.0144272
0.108813	-0.0171404
0.108875	-0.0151055
0.108937	-0.0144272
0.109	-0.0201928
0.109062	-0.0188362
0.109125	-0.0195145
0.109187	-0.0215495
0.10925	-0.0218886
0.109312	-0.0225669
0.109375	-0.0198537
0.109438	-0.0191754
0.1095	-0.0171404
0.109563	-0.0157838
0.109625	-0.0123922
0.109688	-0.0137488
0.10975	-0.0130705
0.109813	-0.0181579
0.109875	-0.0191754
0.109937	-0.0232452
0.11	-0.0198537
0.110062	-0.0171404
0.110125	-0.0171404
0.110187	-0.018497
0.11025	-0.018497
0.110312	-0.018497
0.110375	-0.0181579
0.110438	-0.0178187
0.1105	-0.0181579
0.110563	-0.0191754
0.110625	-0.0215495
0.110688	-0.020532
0.11075	-0.0144272
0.110813	-0.018497
0.110875	-0.0164621
0.110937	-0.0201928
0.111	-0.020532
0.111062	-0.0225669
0.111125	-0.0191754
0.111187	-0.0164621
0.11125	-0.0130705
0.111312	-0.0154446
0.111375	-0.0164621
0.111437	-0.0151055
0.1115	-0.0154446
0.111563	-0.0178187
0.111625	-0.0151055
0.111688	-0.0188362
0.11175	-0.0181579
0.111813	-0.0198537
0.111875	-0.0188362
0.111937	-0.0201928
0.112	-0.0215495
0.112062	-0.0218886
0.112125	-0.0171404
0.112187	-0.0151055
0.11225	-0.0157838
0.112312	-0.0168013
0.112375	-0.0178187
0.112437	-0.0212103
0.1125	-0.0246019
0.112563	-0.0222278
0.112625	-0.0232452
0.112688	-0.018497
0.11275	-0.0161229
0.112813	-0.0123922
0.112875	-0.00900065
0.112937	-0.0164621
0.113	-0.014088
0.113062	-0.0181579
0.113125	-0.0188362
0.113187	-0.0208711
0.11325	-0.0181579
0.113312	-0.0212103
0.113375	-0.0191754
0.113437	-0.0222278
0.1135	-0.020532
0.113563	-0.0157838
0.113625	-0.0164621
0.113688	-0.0161229
0.11375	-0.0144272
0.113813	-0.0164621
0.113875	-0.0174796
0.113937	-0.0178187
0.114	-0.0235844
0.114062	-0.0225669
0.114125	-0.0242627
0.114187	-0.0201928
0.11425	-0.0100181
0.114312	-0.00933981
0.114375	-0.00933981
0.114437	-0.0113747
0.1145	-0.0130705
0.114562	-0.0178187
0.114625	-0.0171404
0.114688	-0.0212103
0.11475	-0.0195145
0.114813	-0.0229061
0.114875	-0.0218886
0.114937	-0.0168013
0.115	-0.0137488
0.115062	-0.0168013
0.115125	-0.0127314
0.115187	-0.0147663
0.11525	-0.0164621
0.115312	-0.0218886
0.115375	-0.0171404
0.115437	-0.0195145
0.1155	-0.0222278
0.115562	-0.0232452
0.115625	-0.024941
0.115688	-0.0147663
0.11575	-0.0086615
0.115813	-0.0062874
0.115875	-0.0062874
0.115937	-0.0123922
0.116	-0.0168013
0.116062	-0.0201928
0.116125	-0.0188362
0.116187	-0.018497
0.11625	-0.020532
0.116312	-0.020532
0.116375	-0.0161229
0.116437	-0.0178187
0.1165	-0.0151055
0.116562	-0.0137488
0.116625	-0.0154446
0.116688	-0.0168013
0.11675	-0.0188362
0.116813	-0.0212103
0.116875	-0.0208711
0.116937	-0.0232452
0.117	-0.0235844
0.117062	-0.0161229
0.117125	-0.0123922
0.117188	-0.0137488
0.11725	-0.00764403
0.117313	-0.0106964
0.117375	-0.0144272
0.117438	-0.0168013
0.1175	-0.0201928
0.117562	-0.0195145
0.117625	-0.018497
0.117687	-0.0188362
0.11775	-0.018497
0.117813	-0.0144272
0.117875	-0.0195145
0.117938	-0.0147663
0.118	-0.0154446
0.118063	-0.0154446
0.118125	-0.0174796
0.118188	-0.0168013
0.11825	-0.0218886
0.118313	-0.0212103
0.118375	-0.0225669
0.118438	-0.0222278
0.1185	-0.0137488
0.118562	-0.0123922
0.118625	-0.00730487
0.118687	-0.00798318
0.11875	-0.0134097
0.118813	-0.0174796
0.118875	-0.0188362
0.118938	-0.0171404
0.119	-0.020532
0.119063	-0.0198537
0.119125	-0.0246019
0.119188	-0.018497
0.11925	-0.0144272
0.119313	-0.0151055
0.119375	-0.0144272
0.119438	-0.0157838
0.1195	-0.0208711
0.119562	-0.0178187
0.119625	-0.0212103
0.119687	-0.0235844
0.11975	-0.0239235
0.119813	-0.0252802
0.119875	-0.0127314
0.119938	-0.00730487
0.12	-0.00798318
0.120063	-0.00967897
0.120125	-0.0151055
0.120188	-0.0151055
0.12025	-0.0195145
0.120313	-0.0154446
0.120375	-0.0222278
0.120438	-0.0208711
0.1205	-0.018497
0.120562	-0.0164621
0.120625	-0.0130705
0.120687	-0.0157838
0.12075	-0.0168013
0.120812	-0.0130705
0.120875	-0.0157838
0.120938	-0.0191754
0.121	-0.0191754
0.121063	-0.0201928
0.121125	-0.0229061
0.121188	-0.0201928
0.12125	-0.0188362
0.121313	-0.0100181
0.121375	-0.00696571
0.121438	-0.00900065
0.1215	-0.0110356
0.121562	-0.0154446
0.121625	-0.0181579
0.121687	-0.014088
0.12175	-0.018497
0.121812	-0.0229061
0.121875	-0.0215495
0.121938	-0.0171404
0.122	-0.0147663
0.122063	-0.0144272
0.122125	-0.018497
0.122188	-0.0127314
0.12225	-0.0137488
0.122313	-0.0174796
0.122375	-0.0178187
0.122438	-0.0208711
0.1225	-0.0246019
0.122562	-0.0239235
0.122625	-0.0212103
0.122687	-0.0130705
0.12275	-0.00798318
0.122812	-0.00764403
0.122875	-0.0127314
0.122938	-0.0134097
0.123	-0.0171404
0.123063	-0.014088
0.123125	-0.0188362
0.123188	-0.0246019
0.12325	-0.0195145
0.123313	-0.0174796
0.123375	-0.0164621
0.123438	-0.0157838
0.1235	-0.0123922
0.123562	-0.0130705
0.123625	-0.0130705
0.123687	-0.0188362
0.12375	-0.0144272
0.123812	-0.0188362
0.123875	-0.0242627
0.123937	-0.0262976
0.124	-0.018497
0.124063	-0.00933981
0.124125	-0.00900065
0.124188	-0.00662656
0.12425	-0.0110356
0.124313	-0.0117139
0.124375	-0.0144272
0.124438	-0.0147663
0.1245	-0.0157838
0.124562	-0.0212103
0.124625	-0.0212103
0.124687	-0.018497
0.12475	-0.0147663
0.124812	-0.0157838
0.124875	-0.0144272
0.124937	-0.0134097
[truncated: 112,689 more rows]

## Sheet: Fig.2d
0
0.00125
0.0025
0.00375
0.005
0.00625
0.0075
0.00875
0.01
0.01125
0.0125
0.01375
0.015
0.01625
0.0175
0.01875
0.02
0.02125
0.0225
0.02375
0.025
0.02625
0.0275
0.02875
0.03
0.03125
0.0325
0.03375
0.035
0.03625
0.0375
0.03875
0.04
0.04125
0.0425
0.04375
0.045
0.04625
0.0475
0.04875
0.05
0.05125
0.0525
0.05375
0.055
0.05625
0.0575
0.05875
0.06
0.06125
0.0625
0.06375
0.065
0.06625
0.0675
0.06875
0.07
0.07125
0.0725
0.07375
0.075
0.07625
0.0775
0.07875
0.08
0.08125
0.0825
0.08375
0.085
0.08625
0.0875
0.08875
0.09
0.09125
0.0925
0.09375
0.095
0.09625
0.0975
0.09875
0.1
0.10125
0.1025
0.10375
0.105
0.10625
0.1075
0.10875
0.11
0.11125
0.1125
0.11375
0.115
0.11625
0.1175
0.11875
0.12
0.12125
0.1225
0.12375
0.125
0.12625
0.1275
0.12875
0.13
0.13125
0.1325
0.13375
0.135
0.13625
0.1375
0.13875
0.14
0.14125
0.1425
0.14375
0.145
0.14625
0.1475
0.14875
0.15
0.15125
0.1525
0.15375
0.155
0.15625
0.1575
0.15875
0.16
0.16125
0.1625
0.16375
0.165
0.16625
0.1675
0.16875
0.17
0.17125
0.1725
0.17375
0.175
0.17625
0.1775
0.17875
0.18
0.18125
0.1825
0.18375
0.185
0.18625
0.1875
0.18875
0.19
0.19125
0.1925
0.19375
0.195
0.19625
0.1975
0.19875
0.2
0.20125
0.2025
0.20375
0.205
0.20625
0.2075
0.20875
0.21
0.21125
0.2125
0.21375
0.215
0.21625
0.2175
0.21875
0.22
0.22125
0.2225
0.22375
0.225
0.22625
0.2275
0.22875
0.23
0.23125
0.2325
0.23375
0.235
0.23625
0.2375
0.23875
0.24
0.24125
0.2425
0.24375
0.245
0.24625
0.2475
0.24875
0.25
0.25125
0.2525
0.25375
0.255
0.25625
0.2575
0.25875
0.26
0.26125
0.2625
0.26375
0.265
0.26625
0.2675
0.26875
0.27
0.27125
0.2725
0.27375
0.275
0.27625
0.2775
0.27875
0.28
0.28125
0.2825
0.28375
0.285
0.28625
0.2875
0.28875
0.29
0.29125
0.2925
0.29375
0.295
0.29625
0.2975
0.29875
0.3
0.30125
0.3025
0.30375
0.305
0.30625
0.3075
0.30875
0.31
0.31125
0.3125
0.31375
0.315
0.31625
0.3175
0.31875
0.32
0.32125
0.3225
0.32375
0.325
0.32625
0.3275
0.32875
0.33
0.33125
0.3325
0.33375
0.335
0.33625
0.3375
0.33875
0.34
0.34125
0.3425
0.34375
0.345
0.34625
0.3475
0.34875
0.35
0.35125
0.3525
0.35375
0.355
0.35625
0.3575
0.35875
0.36
0.36125
0.3625
0.36375
0.365
0.36625
0.3675
0.36875
0.37
0.37125
0.3725
0.37375
0.375
0.37625
0.3775
0.37875
0.38
0.38125
0.3825
0.38375
0.385
0.38625
0.3875
0.38875
0.39
0.39125
0.3925
0.39375
0.395
0.39625
0.3975
0.39875
0.4
0.40125
0.4025
0.40375
0.405
0.40625
0.4075
0.40875
0.41
0.41125
0.4125
0.41375
0.415
0.41625
0.4175
0.41875
0.42
0.42125
0.4225
0.42375
0.425
0.42625
0.4275
0.42875
0.43
0.43125
0.4325
0.43375
0.435
0.43625
0.4375
0.43875
0.44
0.44125
0.4425
0.44375
0.445
0.44625
0.4475
0.44875
0.45
0.45125
0.4525
0.45375
0.455
0.45625
0.4575
0.45875
0.46
0.46125
0.4625
0.46375
0.465
0.46625
0.4675
0.46875
0.47
0.47125
0.4725
0.47375
0.475
0.47625
0.4775
0.47875
0.48
0.48125
0.4825
0.48375
0.485
0.48625
0.4875
0.48875
0.49
0.49125
0.4925
0.49375
0.495
0.49625
0.4975
0.49875
0.5
0.50125
0.5025
0.50375
0.505
0.50625
0.5075
0.50875
0.51
0.51125
0.5125
0.51375
0.515
0.51625
0.5175
0.51875
0.52
0.52125
0.5225
0.52375
0.525
0.52625
0.5275
0.52875
0.53
0.53125
0.5325
0.53375
0.535
0.53625
0.5375
0.53875
0.54
0.54125
0.5425
0.54375
0.545
0.54625
0.5475
0.54875
0.55
0.55125
0.5525
0.55375
0.555
0.55625
0.5575
0.55875
0.56
0.56125
0.5625
0.56375
0.565
0.56625
0.5675
0.56875
0.57
0.57125
0.5725
0.57375
0.575
0.57625
0.5775
0.57875
0.58
0.58125
0.5825
0.58375
0.585
0.58625
0.5875
0.58875
0.59
0.59125
0.5925
0.59375
0.595
0.59625
0.5975
0.59875
0.6
0.60125
0.6025
0.60375
0.605
0.60625
0.6075
0.60875
0.61
0.61125
0.6125
0.61375
0.615
0.61625
0.6175
0.61875
0.62
0.62125
0.6225
0.62375
0.625
0.62625
0.6275
0.62875
0.63
0.63125
0.6325
0.63375
0.635
0.63625
0.6375
0.63875
0.64
0.64125
0.6425
0.64375
0.645
0.64625
0.6475
0.64875
0.65
0.65125
0.6525
0.65375
0.655
0.65625
0.6575
0.65875
0.66
0.66125
0.6625
0.66375
0.665
0.66625
0.6675
0.66875
0.67
0.67125
0.6725
0.67375
0.675
0.67625
0.6775
0.67875
0.68
0.68125
0.6825
0.68375
0.685
0.68625
0.6875
0.68875
0.69
0.69125
0.6925
0.69375
0.695
0.69625
0.6975
0.69875
0.7
0.70125
0.7025
0.70375
0.705
0.70625
0.7075
0.70875
0.71
0.71125
0.7125
0.71375
0.715
0.71625
0.7175
0.71875
0.72
0.72125
0.7225
0.72375
0.725
0.72625
0.7275
0.72875
0.73
0.73125
0.7325
0.73375
0.735
0.73625
0.7375
0.73875
0.74
0.74125
0.7425
0.74375
0.745
0.74625
0.7475
0.74875
0.75
0.75125
0.7525
0.75375
0.755
0.75625
0.7575
0.75875
0.76
0.76125
0.7625
0.76375
0.765
0.76625
0.7675
0.76875
0.77
0.77125
0.7725
0.77375
0.775
0.77625
0.7775
0.77875
0.78
0.78125
0.7825
0.78375
0.785
0.78625
0.7875
0.78875
0.79
0.79125
0.7925
0.79375
0.795
0.79625
0.7975
0.79875
0.8
0.80125
0.8025
0.80375
0.805
0.80625
0.8075
0.80875
0.81
0.81125
0.8125
0.81375
0.815
0.81625
0.8175
0.81875
0.82
0.82125
0.8225
0.82375
0.825
0.82625
0.8275
0.82875
0.83
0.83125
0.8325
0.83375
0.835
0.83625
0.8375
0.83875
0.84
0.84125
0.8425
0.84375
0.845
0.84625
0.8475
0.84875
0.85
0.85125
0.8525
0.85375
0.855
0.85625
0.8575
0.85875
0.86
0.86125
0.8625
0.86375
0.865
0.86625
0.8675
0.86875
0.87
0.87125
0.8725
0.87375
0.875
0.87625
0.8775
0.87875
0.88
0.88125
0.8825
0.88375
0.885
0.88625
0.8875
0.88875
0.89
0.89125
0.8925
0.89375
0.895
0.89625
0.8975
0.89875
0.9
0.90125
0.9025
0.90375
0.905
0.90625
0.9075
0.90875
0.91
0.91125
0.9125
0.91375
0.915
0.91625
0.9175
0.91875
0.92
0.92125
0.9225
0.92375
0.925
0.92625
0.9275
0.92875
0.93
0.93125
0.9325
0.93375
0.935
0.93625
0.9375
0.93875
0.94
0.94125
0.9425
0.94375
0.945
0.94625
0.9475
0.94875
0.95
0.95125
0.9525
0.95375
0.955
0.95625
0.9575
0.95875
0.96
0.96125
0.9625
0.96375
0.965
0.96625
0.9675
0.96875
0.97
0.97125
0.9725
0.97375
0.975
0.97625
0.9775
0.97875
0.98
0.98125
0.9825
0.98375
0.985
0.98625
0.9875
0.98875
0.99
0.99125
0.9925
0.99375
0.995
0.99625
0.9975
0.99875
1
1.00125
1.0025
1.00375
1.005
1.00625
1.0075
1.00875
1.01
1.01125
1.0125
1.01375
1.015
1.01625
1.0175
1.01875
1.02
1.02125
1.0225
1.02375
1.025
1.02625
1.0275
1.02875
1.03
1.03125
1.0325
1.03375
1.035
1.03625
1.0375
1.03875
1.04
1.04125
1.0425
1.04375
1.045
1.04625
1.0475
1.04875
1.05
1.05125
1.0525
1.05375
1.055
1.05625
1.0575
1.05875
1.06
1.06125
1.0625
1.06375
1.065
1.06625
1.0675
1.06875
1.07
1.07125
1.0725
1.07375
1.075
1.07625
1.0775
1.07875
1.08
1.08125
1.0825
1.08375
1.085
1.08625
1.0875
1.08875
1.09
1.09125
1.0925
1.09375
1.095
1.09625
1.0975
1.09875
1.1
1.10125
1.1025
1.10375
1.105
1.10625
1.1075
1.10875
1.11
1.11125
1.1125
1.11375
1.115
1.11625
1.1175
1.11875
1.12
1.12125
1.1225
1.12375
1.125
1.12625
1.1275
1.12875
1.13
1.13125
1.1325
1.13375
1.135
1.13625
1.1375
1.13875
1.14
1.14125
1.1425
1.14375
1.145
1.14625
1.1475
1.14875
1.15
1.15125
1.1525
1.15375
1.155
1.15625
1.1575
1.15875
1.16
1.16125
1.1625
1.16375
1.165
1.16625
1.1675
1.16875
1.17
1.17125
1.1725
1.17375
1.175
1.17625
1.1775
1.17875
1.18
1.18125
1.1825
1.18375
1.185
1.18625
1.1875
1.18875
1.19
1.19125
1.1925
1.19375
1.195
1.19625
1.1975
1.19875
1.2
1.20125
1.2025
1.20375
1.205
1.20625
1.2075
1.20875
1.21
1.21125
1.2125
1.21375
1.215
1.21625
1.2175
1.21875
1.22
1.22125
1.2225
1.22375
1.225
1.22625
1.2275
1.22875
1.23
1.23125
1.2325
1.23375
1.235
1.23625
1.2375
1.23875
1.24
1.24125
1.2425
1.24375
1.245
1.24625
1.2475
1.24875
1.25
1.25125
1.2525
1.25375
1.255
1.25625
1.2575
1.25875
1.26
1.26125
1.2625
1.26375
1.265
1.26625
1.2675
1.26875
1.27
1.27125
1.2725
1.27375
1.275
1.27625
1.2775
1.27875
1.28
1.28125
1.2825
1.28375
1.285
1.28625
1.2875
1.28875
1.29
1.29125
1.2925
1.29375
1.295
1.29625
1.2975
1.29875
1.3
1.30125
1.3025
1.30375
1.305
1.30625
1.3075
1.30875
1.31
1.31125
1.3125
1.31375
1.315
1.31625
1.3175
1.31875
1.32
1.32125
1.3225
1.32375
1.325
1.32625
1.3275
1.32875
1.33
1.33125
1.3325
1.33375
1.335
1.33625
1.3375
1.33875
1.34
1.34125
1.3425
1.34375
1.345
1.34625
1.3475
1.34875
1.35
1.35125
1.3525
1.35375
1.355
1.35625
1.3575
1.35875
1.36
1.36125
1.3625
1.36375
1.365
1.36625
1.3675
1.36875
1.37
1.37125
1.3725
1.37375
1.375
1.37625
1.3775
1.37875
1.38
1.38125
1.3825
1.38375
1.385
1.38625
1.3875
1.38875
1.39
1.39125
1.3925
1.39375
1.395
1.39625
1.3975
1.39875
1.4
1.40125
1.4025
1.40375
1.405
1.40625
1.4075
1.40875
1.41
1.41125
1.4125
1.41375
1.415
1.41625
1.4175
1.41875
1.42
1.42125
1.4225
1.42375
1.425
1.42625
1.4275
1.42875
1.43
1.43125
1.4325
1.43375
1.435
1.43625
1.4375
1.43875
1.44
1.44125
1.4425
1.44375
1.445
1.44625
1.4475
1.44875
1.45
1.45125
1.4525
1.45375
1.455
1.45625
1.4575
1.45875
1.46
1.46125
1.4625
1.46375
1.465
1.46625
1.4675
1.46875
1.47
1.47125
1.4725
1.47375
1.475
1.47625
1.4775
1.47875
1.48
1.48125
1.4825
1.48375
1.485
1.48625
1.4875
1.48875
1.49
1.49125
1.4925
1.49375
1.495
1.49625
1.4975
1.49875
1.5
1.50125
1.5025
1.50375
1.505
1.50625
1.5075
1.50875
1.51
1.51125
1.5125
1.51375
1.515
1.51625
1.5175
1.51875
1.52
1.52125
1.5225
1.52375
1.525
1.52625
1.5275
1.52875
1.53
1.53125
1.5325
1.53375
1.535
1.53625
1.5375
1.53875
1.54
1.54125
1.5425
1.54375
1.545
1.54625
1.5475
1.54875
1.55
1.55125
1.5525
1.55375
1.555
1.55625
1.5575
1.55875
1.56
1.56125
1.5625
1.56375
1.565
1.56625
1.5675
1.56875
1.57
1.57125
1.5725
1.57375
1.575
1.57625
1.5775
1.57875
1.58
1.58125
1.5825
1.58375
1.585
1.58625
1.5875
1.58875
1.59
1.59125
1.5925
1.59375
1.595
1.59625
1.5975
1.59875
1.6
1.60125
1.6025
1.60375
1.605
1.60625
1.6075
1.60875
1.61
1.61125
1.6125
1.61375
1.615
1.61625
1.6175
1.61875
1.62
1.62125
1.6225
1.62375
1.625
1.62625
1.6275
1.62875
1.63
1.63125
1.6325
1.63375
1.635
1.63625
1.6375
1.63875
1.64
1.64125
1.6425
1.64375
1.645
1.64625
1.6475
1.64875
1.65
1.65125
1.6525
1.65375
1.655
1.65625
1.6575
1.65875
1.66
1.66125
1.6625
1.66375
1.665
1.66625
1.6675
1.66875
1.67
1.67125
1.6725
1.67375
1.675
1.67625
1.6775
1.67875
1.68
1.68125
1.6825
1.68375
1.685
1.68625
1.6875
1.68875
1.69
1.69125
1.6925
1.69375
1.695
1.69625
1.6975
1.69875
1.7
1.70125
1.7025
1.70375
1.705
1.70625
1.7075
1.70875
1.71
1.71125
1.7125
1.71375
1.715
1.71625
1.7175
1.71875
1.72
1.72125
1.7225
1.72375
1.725
1.72625
1.7275
1.72875
1.73
1.73125
1.7325
1.73375
1.735
1.73625
1.7375
1.73875
1.74
1.74125
1.7425
1.74375
1.745
1.74625
1.7475
1.74875
1.75
1.75125
1.7525
1.75375
1.755
1.75625
1.7575
1.75875
1.76
1.76125
1.7625
1.76375
1.765
1.76625
1.7675
1.76875
1.77
1.77125
1.7725
1.77375
1.775
1.77625
1.7775
1.77875
1.78
1.78125
1.7825
1.78375
1.785
1.78625
1.7875
1.78875
1.79
1.79125
1.7925
1.79375
1.795
1.79625
1.7975
1.79875
1.8
1.80125
1.8025
1.80375
1.805
1.80625
1.8075
1.80875
1.81
1.81125
1.8125
1.81375
1.815
1.81625
1.8175
1.81875
1.82
1.82125
1.8225
1.82375
1.825
1.82625
1.8275
1.82875
1.83
1.83125
1.8325
1.83375
1.835
1.83625
1.8375
1.83875
1.84
1.84125
1.8425
1.84375
1.845
1.84625
1.8475
1.84875
1.85
1.85125
1.8525
1.85375
1.855
1.85625
1.8575
1.85875
1.86
1.86125
1.8625
1.86375
1.865
1.86625
1.8675
1.86875
1.87
1.87125
1.8725
1.87375
1.875
1.87625
1.8775
1.87875
1.88
1.88125
1.8825
1.88375
1.885
1.88625
1.8875
1.88875
1.89
1.89125
1.8925
1.89375
1.895
1.89625
1.8975
1.89875
1.9
1.90125
1.9025
1.90375
1.905
1.90625
1.9075
1.90875
1.91
1.91125
1.9125
1.91375
1.915
1.91625
1.9175
1.91875
1.92
1.92125
1.9225
1.92375
1.925
1.92625
1.9275
1.92875
1.93
1.93125
1.9325
1.93375
1.935
1.93625
1.9375
1.93875
1.94
1.94125
1.9425
1.94375
1.945
1.94625
1.9475
1.94875
1.95
1.95125
1.9525
1.95375
1.955
1.95625
1.9575
1.95875
1.96
1.96125
1.9625
1.96375
1.965
1.96625
1.9675
1.96875
1.97
1.97125
1.9725
1.97375
1.975
1.97625
1.9775
1.97875
1.98
1.98125
1.9825
1.98375
1.985
1.98625
1.9875
1.98875
1.99
1.99125
1.9925
1.99375
1.995
1.99625
1.9975
1.99875
2
2.00125
2.0025
2.00375
2.005
2.00625
2.0075
2.00875
2.01
2.01125
2.0125
2.01375
2.015
2.01625
2.0175
2.01875
2.02
2.02125
2.0225
2.02375
2.025
2.02625
2.0275
2.02875
2.03
2.03125
2.0325
2.03375
2.035
2.03625
2.0375
2.03875
2.04
2.04125
2.0425
2.04375
2.045
2.04625
2.0475
2.04875
2.05
2.05125
2.0525
2.05375
2.055
2.05625
2.0575
2.05875
2.06
2.06125
2.0625
2.06375
2.065
2.06625
2.0675
2.06875
2.07
2.07125
2.0725
2.07375
2.075
2.07625
2.0775
2.07875
2.08
2.08125
2.0825
2.08375
2.085
2.08625
2.0875
2.08875
2.09
2.09125
2.0925
2.09375
2.095
2.09625
2.0975
2.09875
2.1
2.10125
2.1025
2.10375
2.105
2.10625
2.1075
2.10875
2.11
2.11125
2.1125
2.11375
2.115
2.11625
2.1175
2.11875
2.12
2.12125
2.1225
2.12375
2.125
2.12625
2.1275
2.12875
2.13
2.13125
2.1325
2.13375
2.135
2.13625
2.1375
2.13875
2.14
2.14125
2.1425
2.14375
2.145
2.14625
2.1475
2.14875
2.15
2.15125
2.1525
2.15375
2.155
2.15625
2.1575
2.15875
2.16
2.16125
2.1625
2.16375
2.165
2.16625
2.1675
2.16875
2.17
2.17125
2.1725
2.17375
2.175
2.17625
2.1775
2.17875
2.18
2.18125
2.1825
2.18375
2.185
2.18625
2.1875
2.18875
2.19
2.19125
2.1925
2.19375
2.195
2.19625
2.1975
2.19875
2.2
2.20125
2.2025
2.20375
2.205
2.20625
2.2075
2.20875
2.21
2.21125
2.2125
2.21375
2.215
2.21625
2.2175
2.21875
2.22
2.22125
2.2225
2.22375
2.225
2.22625
2.2275
2.22875
2.23
2.23125
2.2325
2.23375
2.235
2.23625
2.2375
2.23875
2.24
2.24125
2.2425
2.24375
2.245
2.24625
2.2475
2.24875
2.25
2.25125
2.2525
2.25375
2.255
2.25625
2.2575
2.25875
2.26
2.26125
2.2625
2.26375
2.265
2.26625
2.2675
2.26875
2.27
2.27125
2.2725
2.27375
2.275
2.27625
2.2775
2.27875
2.28
2.28125
2.2825
2.28375
2.285
2.28625
2.2875
2.28875
2.29
2.29125
2.2925
2.29375
2.295
2.29625
2.2975
2.29875
2.3
2.30125
2.3025
2.30375
2.305
2.30625
2.3075
2.30875
2.31
2.31125
2.3125
2.31375
2.315
2.31625
2.3175
2.31875
2.32
2.32125
2.3225
2.32375
2.325
2.32625
2.3275
2.32875
2.33
2.33125
2.3325
2.33375
2.335
2.33625
2.3375
2.33875
2.34
2.34125
2.3425
2.34375
2.345
2.34625
2.3475
2.34875
2.35
2.35125
2.3525
2.35375
2.355
2.35625
2.3575
2.35875
2.36
2.36125
2.3625
2.36375
2.365
2.36625
2.3675
2.36875
2.37
2.37125
2.3725
2.37375
2.375
2.37625
2.3775
2.37875
2.38
2.38125
2.3825
2.38375
2.385
2.38625
2.3875
2.38875
2.39
2.39125
2.3925
2.39375
2.395
2.39625
2.3975
2.39875
2.4
2.40125
2.4025
2.40375
2.405
2.40625
2.4075
2.40875
2.41
2.41125
2.4125
2.41375
2.415
2.41625
2.4175
2.41875
2.42
2.42125
2.4225
2.42375
2.425
2.42625
2.4275
2.42875
2.43
2.43125
2.4325
2.43375
2.435
2.43625
2.4375
2.43875
2.44
2.44125
2.4425
2.44375
2.445
2.44625
2.4475
2.44875
2.45
2.45125
2.4525
2.45375
2.455
2.45625
2.4575
2.45875
2.46
2.46125
2.4625
2.46375
2.465
2.46625
2.4675
2.46875
2.47
2.47125
2.4725
2.47375
2.475
2.47625
2.4775
2.47875
2.48
2.48125
2.4825
2.48375
2.485
2.48625
2.4875
2.48875
2.49
2.49125
2.4925
2.49375
2.495
2.49625
2.4975
2.49875
[truncated: 288,313+ more rows]
[truncated: 1 more columns]

## Sheet: Fig.2e
Percentage	d33(pC/N)	Error	Voltage (V)	Error
0.2	30	5	9	0.52
0.4	6	2	1.8	0.76
0.6	4.3	2	1	0.792
0.8	2.4	1	0.3	0.51

## Sheet: Fig.3b
strain	stress	strain	stress	strain	stress	strain	stress
0	0.001	0	0.003	0	0	2.85714e-05	0
4.28571e-05	0.001	5.71429e-05	0.003	8.57143e-05	0	0.000157143	0
0.0004	0.003	0.000714286	0.004	0.000885714	0	0.00111	0
0.00163	0.022	0.00221	0.008	0.00249	0	0.00254	0
0.00309	0.069	0.0035	0.016	0.004	0	0.00371	0
0.0045	0.128	0.0048	0.026	0.0055	0	0.00491	0
0.00611	0.19	0.00637	0.037	0.00684	0	0.0064	0
0.0076	0.252	0.00791	0.05	0.0082	0	0.00786	0
0.00889	0.31	0.00937	0.066	0.00977	0	0.00937	0
0.01013	0.36	0.01064	0.085	0.01121	0	0.01067	0
0.01146	0.405	0.01201	0.105	0.01261	0	0.01201	0
0.01291	0.453	0.01349	0.128	0.0138	0	0.01356	0
0.01426	0.504	0.0149	0.156	0.01506	0	0.01521	0
0.01567	0.554	0.01629	0.186	0.01653	0	0.01677	0
0.0169	0.604	0.01751	0.216	0.01794	0	0.0181	0
0.01826	0.651	0.01874	0.243	0.01934	0	0.01943	0
0.01977	0.7	0.02013	0.271	0.02064	0	0.02087	0
0.02134	0.757	0.0217	0.305	0.02199	0	0.02237	0
0.02289	0.818	0.02326	0.344	0.02343	0	0.0239	0
0.02416	0.873	0.02477	0.386	0.02497	0	0.02526	0
0.02543	0.917	0.02609	0.425	0.02646	0.001	0.02657	0
0.0269	0.958	0.02751	0.459	0.0279	0.003	0.02799	0.001
0.02846	1.007	0.02913	0.496	0.02921	0.005	0.02949	0.002
0.02999	1.061	0.0307	0.539	0.0306	0.009	0.03093	0.003
0.0314	1.114	0.03211	0.582	0.03223	0.014	0.03233	0.005
0.03273	1.161	0.03336	0.618	0.03383	0.02	0.03357	0.006
0.03417	1.202	0.03469	0.649	0.03529	0.026	0.03493	0.007
0.03569	1.245	0.03619	0.682	0.03654	0.031	0.0365	0.009
0.03706	1.289	0.0376	0.721	0.0379	0.035	0.03811	0.01
0.03841	1.331	0.03904	0.76	0.0394	0.039	0.03973	0.012
0.03967	1.368	0.04029	0.797	0.04077	0.04	0.04111	0.014
0.0411	1.403	0.0417	0.829	0.04221	0.042	0.04253	0.016
0.0427	1.443	0.04327	0.865	0.04347	0.039	0.04414	0.018
0.04429	1.49	0.04483	0.907	0.04484	0.039	0.04566	0.02
0.04586	1.538	0.04643	0.951	0.04641	0.043	0.04707	0.023
0.04721	1.581	0.04776	0.993	0.048	0.047	0.04829	0.026
0.04864	1.614	0.04907	1.025	0.04959	0.049	0.04957	0.028
0.05024	1.647	0.05056	1.056	0.05097	0.052	0.05107	0.031
0.05173	1.685	0.05213	1.093	0.05236	0.055	0.0525	0.034
0.05319	1.722	0.0537	1.134	0.05386	0.057	0.05394	0.036
0.05444	1.752	0.05499	1.172	0.05533	0.059	0.05523	0.04
0.05576	1.774	0.05629	1.201	0.05683	0.061	0.05661	0.043
0.05723	1.797	0.05773	1.228	0.05816	0.064	0.05816	0.047
0.05861	1.825	0.05924	1.262	0.05944	0.067	0.0597	0.051
0.06006	1.851	0.06061	1.297	0.06083	0.068	0.06123	0.05
0.06136	1.875	0.06186	1.327	0.0623	0.068	0.06257	0.049
0.06273	1.895	0.06313	1.351	0.06376	0.07	0.06389	0.052
0.06424	1.917	0.06463	1.377	0.06509	0.073	0.06533	0.056
0.06581	1.945	0.06626	1.411	0.06634	0.075	0.06691	0.059
0.06737	1.975	0.06777	1.449	0.06776	0.079	0.06849	0.062
0.06877	2.001	0.0693	1.487	0.06941	0.082	0.06986	0.067
0.07009	2.018	0.07067	1.519	0.07096	0.085	0.07113	0.073
0.07151	2.03	0.0721	1.546	0.07236	0.089	0.0725	0.079
0.07306	2.046	0.07363	1.573	0.07361	0.092	0.074	0.084
0.07463	2.067	0.07507	1.603	0.07499	0.095	0.07539	0.09
0.07601	2.09	0.07656	1.633	0.0766	0.098	0.07676	0.095
0.07731	2.104	0.07786	1.66	0.07814	0.101	0.07801	0.098
0.07867	2.111	0.07916	1.681	0.07964	0.103	0.0794	0.098
0.08016	2.119	0.08061	1.703	0.08094	0.102	0.08103	0.095
0.08157	2.132	0.08206	1.73	0.0823	0.103	0.0826	0.092
0.08291	2.144	0.08354	1.758	0.0838	0.107	0.08414	0.097
0.08414	2.15	0.08477	1.785	0.08517	0.11	0.08549	0.103
0.08554	2.154	0.08609	1.804	0.08656	0.113	0.08686	0.109
0.08717	2.166	0.08759	1.824	0.08781	0.116	0.08841	0.115
0.08873	2.186	0.0892	1.853	0.08914	0.118	0.08989	0.121
0.09029	2.206	0.09076	1.887	0.09064	0.118	0.09139	0.124
0.09164	2.221	0.0921	1.918	0.09229	0.12	0.09267	0.12
0.09309	2.227	0.09346	1.94	0.09393	0.124	0.09394	0.115
0.09463	2.234	0.09496	1.959	0.09531	0.12	0.09534	0.115
0.09609	2.246	0.0965	1.984	0.09661	0.117	0.0968	0.12
0.0976	2.258	0.09803	2.012	0.09807	0.119	0.09827	0.126
0.09887	2.267	0.09939	2.037	0.09963	0.122	0.09957	0.131
0.10016	2.269	0.10071	2.056	0.10113	0.126	0.10086	0.133
0.10156	2.267	0.10204	2.07	0.10247	0.13	0.10229	0.137
0.103	2.27	0.10344	2.086	0.10377	0.135	0.10391	0.144
0.1045	2.276	0.10483	2.104	0.10517	0.138	0.10543	0.152
0.10577	2.284	0.10629	2.124	0.10666	0.14	0.10683	0.159
0.10707	2.285	0.10757	2.143	0.10803	0.144	0.10811	0.164
0.10854	2.285	0.10893	2.158	0.1094	0.15	0.10953	0.166
0.11019	2.293	0.11047	2.175	0.11066	0.154	0.11114	0.17
0.11173	2.306	0.11204	2.198	0.11203	0.159	0.11267	0.175
0.11309	2.315	0.11367	2.226	0.11359	0.165	0.11416	0.155
0.11441	2.313	0.11499	2.251	0.11513	0.171	0.11546	0.13
0.11589	2.309	0.11636	2.265	0.1167	0.177	0.11683	0.127
0.11747	2.311	0.11793	2.278	0.11803	0.185	0.11833	0.134
0.11896	2.318	0.11944	2.297	0.1194	0.191	0.11967	0.145
0.12036	2.321	0.12089	2.317	0.12093	0.197	0.12107	0.157
0.12164	2.317	0.12213	2.33	0.12244	0.204	0.12231	0.17
0.12299	2.309	0.1235	2.337	0.12397	0.211	0.12366	0.184
0.12444	2.302	0.125	2.347	0.12521	0.218	0.12519	0.197
0.1258	2.297	0.12643	2.364	0.1265	0.224	0.12683	0.209
0.12727	2.293	0.12783	2.379	0.12793	0.232	0.12849	0.219
0.12856	2.289	0.12911	2.391	0.1294	0.239	0.12981	0.228
0.1299	2.281	0.13046	2.397	0.13084	0.245	0.13113	0.233
0.1314	2.274	0.1319	2.405	0.13214	0.25	0.13261	0.231
0.13301	2.273	0.13344	2.418	0.13346	0.254	0.13411	0.229
0.13466	2.276	0.13497	2.432	0.13494	0.258	0.13563	0.231
0.13597	2.278	0.13647	2.448	0.1366	0.266	0.13696	0.237
0.13733	2.269	0.13783	2.459	0.13817	0.274	0.13827	0.243
0.13887	2.259	0.13926	2.466	0.13957	0.282	0.1397	0.247
0.14041	2.255	0.1408	2.476	0.14087	0.287	0.14116	0.251
0.14187	2.252	0.14233	2.489	0.14229	0.291	0.14253	0.254
0.14313	2.246	0.14373	2.503	0.14384	0.297	0.14386	0.26
0.14446	2.232	0.14494	2.509	0.14531	0.304	0.14513	0.266
0.14593	2.219	0.14624	2.508	0.1468	0.311	0.14653	0.272
0.1474	2.209	0.14774	2.509	0.14811	0.318	0.14813	0.278
0.1488	2.199	0.14919	2.519	0.14944	0.325	0.14966	0.284
0.15014	2.188	0.15059	2.529	0.15091	0.334	0.1512	0.292
0.15144	2.174	0.15184	2.536	0.15231	0.344	0.15256	0.302
0.15287	2.161	0.15329	2.54	0.15373	0.355	0.15393	0.313
0.1544	2.151	0.1549	2.549	0.15491	0.365	0.15549	0.326
0.15591	2.144	0.1564	2.565	0.15621	0.373	0.15697	0.337
0.15746	2.138	0.15791	2.579	0.1577	0.384	0.15846	0.341
0.15879	2.13	0.15926	2.589	0.15934	0.395	0.15971	0.347
0.16016	2.116	0.16067	2.594	0.16093	0.406	0.16101	0.352
0.16173	2.104	0.16216	2.6	0.16229	0.419	0.16249	0.36
0.16329	2.097	0.16363	2.607	0.16366	0.431	0.16396	0.371
0.16474	2.09	0.16517	2.614	0.16519	0.441	0.1654	0.384
0.16593	2.077	0.16657	2.621	0.16674	0.451	0.16666	0.398
0.16721	2.058	0.16786	2.622	0.16821	0.462	0.16799	0.411
0.16869	2.04	0.16923	2.619	0.16951	0.472	0.16949	0.426
0.17013	2.027	0.17069	2.618	0.1708	0.482	0.17111	0.437
0.17157	2.014	0.17211	2.619	0.1722	0.491	0.17269	0.449
0.17286	2	0.17346	2.62	0.17366	0.502	0.17407	0.464
0.17426	1.984	0.17467	2.615	0.17503	0.513	0.17539	0.476
0.17581	1.969	0.17607	2.606	0.17644	0.528	0.17681	0.488
0.17739	1.961	0.17769	2.602	0.17776	0.544	0.17837	0.501
0.1789	1.953	0.17924	2.604	0.1792	0.561	0.17987	0.517
0.18026	1.943	0.18076	2.601	0.18083	0.58	0.1813	0.534
0.18164	1.927	0.18211	2.587	0.18236	0.598	0.18261	0.552
0.18311	1.907	0.18357	2.562	0.18383	0.616	0.18396	0.573
0.18464	1.89	0.18516	2.534	0.18511	0.633	0.18541	0.595
0.18613	1.874	0.18663	2.513	0.18651	0.652	0.1868	0.616
0.18759	1.859	0.18807	2.493	0.18806	0.675	0.1882	0.636
0.18889	1.844	0.18934	2.47	0.18959	0.7	0.18937	0.657
0.19021	1.826	0.19067	2.446	0.19107	0.725	0.19066	0.679
0.19169	1.811	0.1921	2.423	0.19239	0.747	0.19221	0.702
0.1931	1.798	0.19351	2.402	0.19373	0.767	0.19384	0.727
0.19447	1.786	0.19501	2.377	0.1952	0.785	0.19541	0.753
0.19566	1.771	0.19636	2.351	0.19657	0.804	0.19677	0.778
0.19706	1.753	0.19767	2.318	0.19794	0.822	0.19814	0.795
0.19863	1.738	0.19917	2.282	0.19919	0.841	0.1997	0.812
0.2002	1.729	0.20074	2.251	0.2005	0.861	0.20126	0.834
0.20171	1.722	0.2023	2.222	0.20197	0.882	0.20274	0.861
0.20301	1.71	0.20364	2.185	0.20359	0.906	0.204	0.888
0.20447	1.694	0.20499	2.137	0.20519	0.932	0.20529	0.91
0.20603	1.683	0.20646	2.085	0.20667	0.96	0.20669	0.932
0.20746	1.676	0.20813	2.027	0.20797	0.986	0.20814	0.959
0.20891	1.668	0.20964	1.966	0.20937	1.012	0.20954	0.989
0.21021	1.658	0.21099	1.904	0.21096	1.04	0.21093	1.018
0.21157	1.646	0.21229	1.839	0.21246	1.072	0.21224	1.046
0.21297	1.635	0.21374	1.767	0.2138	1.103	0.2137	1.079
0.2144	1.624	0.21521	1.691	0.21503	1.129	0.21531	1.123
0.21584	1.613	0.21653	1.615	0.21637	1.154	0.21686	1.167
0.21727	1.603	0.21786	1.544	0.21791	1.182	0.21831	1.207
0.21861	1.593	0.2191	1.48	0.21939	1.212	0.2196	1.242
0.22004	1.583	0.22053	1.417	0.22083	1.241	0.22101	1.277
0.2216	1.575	0.22211	1.356	0.2221	1.267	0.22259	1.316
0.22317	1.57	0.22369	1.297	0.22349	1.29	0.22409	1.357
0.22459	1.565	0.22533	1.229	0.22506	1.319	0.22554	1.398
0.22587	1.556	0.22669	1.164	0.22654	1.353	0.22684	1.435
0.22729	1.543	0.22803	1.114	0.22806	1.386	0.22821	1.469
0.22894	1.534	0.22953	1.084	0.2294	1.419	0.22967	1.504
0.23054	1.524	0.231	1.071	0.23081	1.448	0.231	1.54
0.23196	1.511	0.23249	1.069	0.23236	1.479	0.2324	1.574
0.23321	1.495			0.2339	1.515	0.23367	1.608
0.23457	1.477			0.23544	1.554	0.23503	1.639
0.23607	1.464			0.23677	1.593	0.2365	1.672
0.23737	1.453			0.23804	1.628	0.23806	1.709
0.23871	1.441			0.23937	1.66	0.23967	1.745
0.23993	1.428			0.24077	1.695	0.24114	1.783
0.2413	1.415			0.2422	1.732	0.24249	1.816
0.24279	1.405			0.24354	1.771	0.24391	1.846
0.24439	1.399			0.24479	1.806	0.24546	1.883
0.24604	1.395			0.24617	1.839	0.24697	1.928
0.24723	1.393			0.2478	1.878	0.24829	1.973
				0.24941	1.924	0.24954	2.009
				0.25093	1.973	0.2509	2.044
				0.25226	2.017	0.25241	2.083
				0.25367	2.055	0.25386	2.13
				0.2552	2.094	0.2553	2.179
				0.25664	2.137	0.2566	2.224
				0.25809	2.179	0.25799	2.268
				0.25931	2.216	0.25954	2.317
				0.26064	2.248	0.26101	2.372
				0.26217	2.279	0.26253	2.425
				0.26363	2.313	0.26389	2.477
				0.26511	2.347	0.2653	2.526
				0.26643	2.381	0.26684	2.579
				0.26776	2.411	0.26836	2.634
				0.2692	2.439	0.26993	2.687
				0.27073	2.471	0.27124	2.743
				0.2723	2.506	0.2725	2.793
				0.2737	2.54	0.27386	2.839
				0.27504	2.567	0.27526	2.889
				0.27654	2.59	0.27667	2.943
				0.27817	2.617	0.27797	2.999
				0.27976	2.645	0.27924	3.049
				0.2811	2.67	0.28066	3.098
				0.28236	2.685	0.2823	3.156
				0.28373	2.692	0.2839	3.224
				0.28513	2.701	0.28537	3.291
				0.28646	2.707	0.28673	3.348
				0.28783	2.712	0.2882	3.398
				0.28909	2.714	0.28971	3.453
				0.29054	2.715	0.29113	3.51
				0.29219	2.72	0.29253	3.564
				0.29377	2.728	0.2938	3.611
				0.29533	2.734	0.29517	3.654
				0.29663	2.728	0.29666	3.7
				0.298	2.715	0.29809	3.751
				0.2995	2.702	0.29959	3.801
				0.30096	2.693	0.30089	3.847
				0.3025	2.681	0.30223	3.884
				0.30393	2.55	0.30371	3.906
				0.30533	2.293	0.30526	3.929
				0.30676	2.147	0.30684	3.963
				0.30819	2.094	0.3082	3.999
				0.30963	2.069	0.30959	4.026
				0.31093	1.964	0.3111	4.047
				0.31226	1.81	0.31271	4.074
				0.31373	1.664	0.3143	4.102
				0.31529	1.593	0.3156	4.124
				0.31681	1.567	0.31687	4.13
				0.31824	1.55	0.31823	4.13
				0.3196	1.532	0.31963	4.131
				0.32107	1.513	0.32097	4.132
				0.32263	1.499	0.32233	4.13
				0.32416	1.486	0.32363	4.12
				0.32553	1.471	0.32509	4.105
				0.32674	1.455	0.32671	4.097
				0.32804	1.41	0.32833	4.049
				0.3295	1.347	0.32989	3.987
				0.33089	1.302	0.33124	3.94
				0.33233	1.275	0.33261	3.9
				0.33357	1.254	0.3341	3.865
				0.33494	1.232	0.33554	3.835
				0.33651	1.21	0.33706	3.806
				0.33816	1.191	0.33839	3.776
				0.33969	1.176	0.33974	3.742
				0.34096	1.163	0.34121	3.706
				0.34227	1.147	0.34264	3.666
				0.34376	1.134	0.34406	3.622
				0.34529	1.126	0.34531	3.581
				0.34681	1.117	0.34664	3.541
				0.34811	1.106	0.34813	3.507
				0.34944	1.093	0.34967	3.483
				0.35089	1.082	0.35124	3.462
				0.35239	1.073	0.35267	3.442
				0.35379	1.064	0.35421	3.278
				0.35513	1.056	0.35593	2.856
				0.35637	1.047	0.35753	2.507
				0.35773	1.037	0.35904	2.268
				0.3593	1.028	0.36027	2.145
				0.3609	1.019	0.36147	2.075
				0.36247	0.993	0.36279	2.017
				0.36381	0.97	0.36434	1.746
				0.36523	0.951	0.36573	1.508
				0.36694	0.763	0.36706	1.407
						0.36827	1.375
						0.36964	1.355
						0.37127	1.329
						0.37289	1.25
						0.37434	1.197
						0.37559	1.19
						0.37689	1.2
						0.37836	1.213
						0.37986	1.227
						0.38134	1.241
						0.38264	1.253
						0.38399	1.259
						0.38543	1.266
						0.3869	1.277
						0.3883	1.288
						0.38959	1.297
						0.39086	1.301
						0.3924	1.146
						0.39403	0.927
						0.39561	0.809
						0.39703	0.778

## Sheet: Fig.3c
strain	stress	strain	stress	strain	stress	strain	stress
0	0.033	0	0.011	0	0	2.85714e-05	0
4.28571e-05	0.032	4.28571e-05	0.011	2.85714e-05	0	0.000157143	0
0.000228571	0.033	0.000328571	0.012	0.000257143	0	0.00111	0
0.000714286	0.04	0.000871429	0.016	0.000742857	0.003	0.00254	0
0.0017	0.053	0.00201	0.022	0.00183	0.006	0.00371	0
0.00321	0.074	0.00356	0.031	0.00336	0.011	0.00491	0
0.00467	0.097	0.00491	0.043	0.00479	0.016	0.0064	0
0.00603	0.115	0.00627	0.056	0.00617	0.019	0.00786	0
0.00737	0.12	0.00756	0.071	0.00749	0.021	0.00937	0
0.00856	0.121	0.0088	0.085	0.00891	0.021	0.01067	0
0.00991	0.122	0.0102	0.099	0.01053	0.019	0.01201	0
0.01154	0.125	0.01181	0.112	0.0121	0.02	0.01356	0
0.01311	0.132	0.01339	0.12	0.01349	0.024	0.01521	0
0.01467	0.139	0.01496	0.127	0.0147	0.028	0.01677	0
0.01603	0.147	0.01631	0.138	0.016	0.03	0.0181	0
0.01741	0.153	0.01767	0.151	0.0175	0.031	0.01943	0
0.01896	0.159	0.01924	0.159	0.0189	0.032	0.02087	0
0.02043	0.168	0.02077	0.168	0.02033	0.035	0.02237	0
0.02193	0.177	0.02223	0.185	0.02161	0.038	0.0239	0
0.02319	0.184	0.02347	0.2	0.02303	0.041	0.02526	0
0.02449	0.189	0.02479	0.202	0.0246	0.04	0.02657	0
0.0259	0.196	0.02626	0.195	0.02613	0.039	0.02799	0.001
0.02736	0.204	0.02766	0.185	0.02769	0.042	0.02949	0.002
0.02883	0.212	0.02913	0.182	0.02901	0.044	0.03093	0.003
0.03017	0.222	0.03041	0.189	0.0303	0.046	0.03233	0.005
0.03146	0.23	0.03177	0.197	0.03174	0.05	0.03357	0.006
0.03289	0.235	0.03331	0.204	0.0333	0.056	0.03493	0.007
0.0345	0.243	0.03489	0.211	0.03489	0.057	0.0365	0.009
0.03603	0.257	0.03643	0.215	0.03624	0.056	0.03811	0.01
0.03743	0.27	0.0378	0.22	0.03753	0.059	0.03973	0.012
0.03873	0.278	0.03913	0.223	0.03894	0.064	0.04111	0.014
0.04017	0.283	0.04057	0.226	0.04047	0.07	0.04253	0.016
0.0418	0.287	0.0421	0.224	0.04189	0.076	0.04414	0.018
0.04331	0.292	0.04361	0.223	0.04317	0.082	0.04566	0.02
0.04474	0.294	0.04503	0.224	0.0444	0.087	0.04707	0.023
0.04599	0.294	0.04634	0.226	0.04579	0.092	0.04829	0.026
0.0473	0.296	0.04771	0.229	0.04743	0.096	0.04957	0.028
0.0488	0.3	0.04919	0.233	0.04899	0.099	0.05107	0.031
0.0502	0.307	0.05057	0.236	0.05053	0.101	0.0525	0.034
0.05167	0.314	0.05196	0.239	0.0519	0.102	0.05394	0.036
0.05297	0.315	0.05313	0.24	0.0533	0.099	0.05523	0.04
0.05431	0.32	0.05447	0.239	0.05483	0.095	0.05661	0.043
0.0558	0.332	0.05606	0.241	0.05629	0.094	0.05816	0.047
0.0574	0.345	0.05767	0.245	0.05779	0.095	0.0597	0.051
0.05899	0.354	0.05926	0.249	0.05907	0.098	0.06123	0.05
0.06033	0.362	0.0606	0.244	0.06034	0.098	0.06257	0.049
0.06166	0.373	0.06197	0.239	0.06176	0.099	0.06389	0.052
0.06313	0.386	0.06357	0.24	0.06321	0.102	0.06533	0.056
0.06464	0.395	0.06506	0.248	0.06473	0.107	0.06691	0.059
0.06614	0.402	0.06653	0.253	0.06601	0.111	0.06849	0.062
0.06749	0.408	0.06777	0.257	0.0673	0.108	0.06986	0.067
0.0688	0.414	0.06904	0.265	0.06874	0.103	0.07113	0.073
0.07024	0.42	0.07043	0.276	0.07036	0.101	0.0725	0.079
0.07173	0.424	0.07186	0.284	0.07193	0.102	0.074	0.084
0.0731	0.425	0.07331	0.294	0.07329	0.105	0.07539	0.09
0.07446	0.426	0.07476	0.309	0.0746	0.107	0.07676	0.095
0.07571	0.429	0.07611	0.325	0.07607	0.11	0.07801	0.098
0.07711	0.433	0.07756	0.34	0.07769	0.111	0.0794	0.098
0.07869	0.44	0.07911	0.354	0.07921	0.114	0.08103	0.095
0.08023	0.445	0.08064	0.369	0.08057	0.117	0.0826	0.092
0.08177	0.448	0.08207	0.385	0.08183	0.121	0.08414	0.097
0.0831	0.449	0.08336	0.398	0.08316	0.122	0.08549	0.103
0.08447	0.452	0.08474	0.407	0.08467	0.123	0.08686	0.109
0.08604	0.453	0.08633	0.413	0.0861	0.125	0.08841	0.115
0.08757	0.452	0.08791	0.422	0.08753	0.126	0.08989	0.121
0.08909	0.457	0.08939	0.431	0.0888	0.127	0.09139	0.124
0.09033	0.462	0.09067	0.438	0.09016	0.13	0.09267	0.12
0.09159	0.469	0.09203	0.451	0.0917	0.134	0.09394	0.115
0.09304	0.478	0.0935	0.47	0.0933	0.14	0.09534	0.115
0.09453	0.473	0.09483	0.492	0.09486	0.148	0.0968	0.12
0.09599	0.464	0.09621	0.512	0.09614	0.155	0.09827	0.126
0.09724	0.459	0.09744	0.527	0.09749	0.156	0.09957	0.131
0.09853	0.462	0.0988	0.541	0.09901	0.15	0.10086	0.133
0.10001	0.476	0.10033	0.552	0.10054	0.145	0.10229	0.137
0.10167	0.494	0.10194	0.568	0.10204	0.148	0.10391	0.144
0.10329	0.506	0.10354	0.583	0.10331	0.158	0.10543	0.152
0.10464	0.514	0.10497	0.603	0.10463	0.168	0.10683	0.159
0.10596	0.519	0.10627	0.625	0.1061	0.176	0.10811	0.164
0.10741	0.516	0.10771	0.643	0.10759	0.184	0.10953	0.166
0.10896	0.51	0.10926	0.661	0.10899	0.192	0.11114	0.17
0.11046	0.512	0.11079	0.679	0.1103	0.199	0.11267	0.175
0.11189	0.521	0.11207	0.702	0.11159	0.204	0.11416	0.155
0.11317	0.531	0.11331	0.725	0.11297	0.208	0.11546	0.13
0.11451	0.539	0.11467	0.749	0.11456	0.212	0.11683	0.127
0.11599	0.547	0.1162	0.773	0.11607	0.219	0.11833	0.134
0.11737	0.555	0.11766	0.8	0.11757	0.226	0.11967	0.145
0.11876	0.564	0.11907	0.829	0.11893	0.232	0.12107	0.157
0.11996	0.575	0.12036	0.855	0.12033	0.24	0.12231	0.17
0.1213	0.581	0.12177	0.88	0.1219	0.249	0.12366	0.184
0.12284	0.584	0.12336	0.907	0.12343	0.259	0.12519	0.197
0.12441	0.59	0.12486	0.938	0.12489	0.268	0.12683	0.209
0.126	0.599	0.12636	0.969	0.12613	0.277	0.12849	0.219
0.12739	0.608	0.12767	0.997	0.12743	0.286	0.12981	0.228
0.12879	0.618	0.12904	1.029	0.12891	0.296	0.13113	0.233
0.13033	0.628	0.13059	1.063	0.13034	0.307	0.13261	0.231
0.13186	0.634	0.1321	1.103	0.13177	0.317	0.13411	0.229
0.13336	0.635	0.13366	1.147	0.133	0.326	0.13563	0.231
0.13459	0.639	0.13496	1.191	0.13433	0.334	0.13696	0.237
0.13583	0.648	0.13624	1.229	0.1359	0.341	0.13827	0.243
0.13723	0.663	0.13763	1.266	0.13754	0.34	0.1397	0.247
0.13874	0.682	0.13903	1.307	0.13911	0.343	0.14116	0.251
0.14017	0.703	0.14047	1.342	0.14046	0.344	0.14253	0.254
0.14154	0.722	0.14174	1.373	0.1418	0.348	0.14386	0.26
0.14284	0.738	0.14303	1.404	0.14327	0.358	0.14513	0.266
0.14429	0.755	0.1445	1.441	0.1448	0.368	0.14653	0.272
0.14593	0.771	0.14616	1.485	0.1463	0.368	0.14813	0.278
0.14746	0.788	0.14776	1.533	0.14767	0.374	0.14966	0.284
0.14889	0.808	0.14914	1.578	0.14897	0.385	0.1512	0.292
0.15016	0.828	0.15047	1.616	0.15033	0.396	0.15256	0.302
0.15156	0.85	0.15191	1.653	0.15183	0.406	0.15393	0.313
0.15314	0.873	0.15346	1.698	0.15324	0.412	0.15549	0.326
0.15467	0.896	0.15489	1.747	0.15463	0.42	0.15697	0.337
0.15617	0.92	0.1563	1.794	0.15584	0.431	0.15846	0.341
0.15747	0.944	0.15759	1.836	0.15717	0.443	0.15971	0.347
0.15881	0.967	0.15896	1.873	0.15871	0.454	0.16101	0.352
0.16027	0.991	0.16046	1.91	0.16027	0.466	0.16249	0.36
0.16164	1.014	0.16187	1.953	0.16184	0.479	0.16396	0.371
0.16306	1.032	0.16336	1.997	0.16324	0.49	0.1654	0.384
0.16427	1.049	0.16466	2.04	0.16464	0.501	0.16666	0.398
0.16559	1.068	0.16599	2.076	0.16619	0.515	0.16799	0.411
0.16706	1.091	0.16747	2.112	0.16769	0.529	0.16949	0.426
0.16867	1.117	0.16899	2.152	0.16917	0.542	0.17111	0.437
0.17031	1.139	0.17056	2.198	0.1704	0.556	0.17269	0.449
0.17179	1.163	0.17193	2.244	0.17169	0.57	0.17407	0.464
0.17314	1.19	0.17331	2.286	0.17311	0.584	0.17539	0.476
0.17459	1.22	0.17484	2.328	0.17459	0.598	0.17681	0.488
0.17607	1.251	0.17646	2.377	0.17604	0.607	0.17837	0.501
0.17754	1.282	0.17799	2.431	0.17739	0.618	0.17987	0.517
0.17887	1.312	0.17926	2.48	0.17871	0.632	0.1813	0.534
0.18013	1.338	0.18054	2.518	0.18019	0.649	0.18261	0.552
0.18149	1.364	0.18193	2.552	0.1818	0.665	0.18396	0.573
0.18304	1.394	0.18334	2.589	0.18334	0.678	0.18541	0.595
0.1845	1.428	0.18467	2.627	0.18473	0.69	0.1868	0.616
0.18589	1.462	0.186	2.664	0.18601	0.702	0.1882	0.636
0.18716	1.493	0.1873	2.698	0.18744	0.718	0.18937	0.657
0.18856	1.521	0.18876	2.731	0.18907	0.739	0.19066	0.679
0.19014	1.549	0.1904	2.77	0.19057	0.761	0.19221	0.702
0.19166	1.582	0.192	2.814	0.19201	0.781	0.19384	0.727
0.19317	1.617	0.19356	2.858	0.19331	0.798	0.19541	0.753
0.19449	1.649	0.19489	2.893	0.19469	0.815	0.19677	0.778
0.19587	1.677	0.1962	2.916	0.19614	0.833	0.19814	0.795
0.19739	1.711	0.19769	2.936	0.19751	0.851	0.1997	0.812
0.19891	1.75	0.19916	2.958	0.19891	0.87	0.20126	0.834
0.20044	1.784	0.20066	2.981	0.20011	0.888	0.20274	0.861
0.20179	1.811	0.20194	3	0.20146	0.908	0.204	0.888
0.20307	1.833	0.20327	3.01	0.20296	0.929	0.20529	0.91
0.20446	1.858	0.2048	3.019	0.20451	0.951	0.20669	0.932
0.20587	1.89	0.20629	3.032	0.20614	0.975	0.20814	0.959
0.20729	1.924	0.20774	3.043	0.2076	1.001	0.20954	0.989
0.20859	1.957	0.20897	3.047	0.20897	1.025	0.21093	1.018
0.20989	1.985	0.2103	3.042	0.21044	1.049	0.21224	1.046
0.21134	2.01	0.21179	3.037	0.21189	1.073	0.2137	1.079
0.21299	2.041	0.21333	3.036	0.21337	1.093	0.21531	1.123
0.21456	2.073	0.2149	3.036	0.2147	1.111	0.21686	1.167
0.21603	2.102	0.2163	3.032	0.21596	1.129	0.21831	1.207
0.21736	2.126	0.21789	2.846	0.21736	1.15	0.2196	1.242
0.21876	2.146	0.21951	2.533	0.21893	1.177	0.22101	1.277
0.2203	2.173	0.22107	2.368	0.22039	1.205	0.22259	1.316
0.22177	2.202	0.22256	2.307	0.22173	1.229	0.22409	1.357
0.22316	2.227	0.22381	2.277	0.22301	1.25	0.22554	1.398
0.22444	2.244	0.22506	2.243	0.22446	1.273	0.22684	1.435
0.22584	2.259	0.22641	2.204	0.22604	1.3	0.22821	1.469
0.22737	2.28	0.22784	2.172	0.22753	1.328	0.22967	1.504
0.22881	2.306	0.2292	2.143	0.22901	1.354	0.231	1.54
0.23027	2.331	0.23069	2.007	0.23036	1.381	0.2324	1.574
0.23153	2.351	0.232	1.782	0.23176	1.408	0.23367	1.608
0.23284	2.364	0.23341	1.662	0.23329	1.437	0.23503	1.639
0.23431	2.376	0.235	1.621	0.23479	1.469	0.2365	1.672
0.23586	2.394	0.23657	1.609	0.23633	1.501	0.23806	1.709
0.23746	2.414	0.23806	1.599	0.23764	1.531	0.23967	1.745
0.23884	2.433	0.23931	1.58	0.23893	1.557	0.24114	1.783
0.2402	2.444	0.24063	1.557	0.24034	1.586	0.24249	1.816
0.24171	2.451	0.24219	1.488	0.24173	1.619	0.24391	1.846
0.2433	2.462	0.2438	1.187	0.24316	1.654	0.24546	1.883
0.24484	2.473	0.24499	0.96	0.24441	1.688	0.24697	1.928
0.24616	2.482			0.24573	1.719	0.24829	1.973
0.24741	2.483			0.24717	1.752	0.24954	2.009
0.24877	2.48			0.24881	1.791	0.2509	2.044
0.25044	2.216			0.25041	1.834	0.25241	2.083
0.25186	1.928			0.25186	1.873	0.25386	2.13
0.2531	1.817			0.25319	1.906	0.2553	2.179
0.25439	1.803			0.2546	1.937	0.2566	2.224
0.2558	1.813			0.25613	1.974	0.25799	2.268
0.25741	1.823			0.25757	2.014	0.25954	2.317
0.25893	1.83			0.25897	2.056	0.26101	2.372
0.26044	1.836			0.26026	2.094	0.26253	2.425
0.26179	1.838			0.26166	2.13	0.26389	2.477
0.26319	1.834			0.26317	2.169	0.2653	2.526
0.26466	1.832			0.26457	2.211	0.26684	2.579
0.26609	1.831			0.26603	2.252	0.26836	2.634
0.26759	1.83			0.2673	2.29	0.26993	2.687
0.26887	1.827			0.26863	2.325	0.27124	2.743
0.2702	1.817			0.27013	2.362	0.2725	2.793
0.27167	1.805			0.27164	2.406	0.27386	2.839
0.27316	1.799			0.27323	2.453	0.27526	2.889
0.27461	1.795			0.27461	2.499	0.27667	2.943
0.27589	1.79			0.27599	2.537	0.27797	2.999
0.27719	1.78			0.27753	2.575	0.27924	3.049
0.27867	1.77			0.2791	2.621	0.28066	3.098
0.28036	1.655			0.28063	2.669	0.2823	3.156
0.28199	1.372			0.28191	2.711	0.2839	3.224
0.28334	1.222			0.2832	2.743	0.28537	3.291
0.2847	1.183			0.2846	2.773	0.28673	3.348
				0.286	2.807	0.2882	3.398
				0.28737	2.841	0.28971	3.453
				0.28871	2.873	0.29113	3.51
				0.29003	2.903	0.29253	3.564
				0.29149	2.934	0.2938	3.611
				0.29309	2.971	0.29517	3.654
				0.29461	3.013	0.29666	3.7
				0.29616	3.053	0.29809	3.751
				0.29753	3.087	0.29959	3.801
				0.29891	3.114	0.30089	3.847
				0.30041	3.14	0.30223	3.884
				0.30183	3.167	0.30371	3.906
				0.3033	3.194	0.30526	3.929
				0.30459	3.218	0.30684	3.963
				0.30593	3.235	0.3082	3.999
				0.30743	3.252	0.30959	4.026
				0.3089	3.273	0.3111	4.047
				0.31036	3.294	0.31271	4.074
				0.31161	3.309	0.3143	4.102
				0.31297	3.316	0.3156	4.124
				0.31447	3.322	0.31687	4.13
				0.31601	3.333	0.31823	4.13
				0.31754	3.344	0.31963	4.131
				0.31894	3.351	0.32097	4.132
				0.3204	3.351	0.32233	4.13
				0.32191	3.347	0.32363	4.12
				0.32346	3.344	0.32509	4.105
				0.32499	3.338	0.32671	4.097
				0.32633	3.329	0.32833	4.049
				0.32761	3.308	0.32989	3.987
				0.32894	3.283	0.33124	3.94
				0.33037	3.259	0.33261	3.9
				0.33176	3.237	0.3341	3.865
				0.33316	3.215	0.33554	3.835
				0.33443	3.19	0.33706	3.806
				0.33587	3.162	0.33839	3.776
				0.3375	3.138	0.33974	3.742
				0.33906	3.121	0.34121	3.706
				0.34056	3.102	0.34264	3.666
				0.34187	3.078	0.34406	3.622
				0.34326	3.047	0.34531	3.581
				0.34481	3.018	0.34664	3.541
				0.34633	2.974	0.34813	3.507
				0.3479	2.742	0.34967	3.483
				0.34919	2.53	0.35124	3.462
				0.35054	2.407	0.35267	3.442
				0.35201	2.34	0.35421	3.278
				0.35341	2.3	0.35593	2.856
				0.35484	2.266	0.35753	2.507
				0.3561	2.234	0.35904	2.268
				0.35741	2.202	0.36027	2.145
				0.35883	2.175	0.36147	2.075
				0.36044	2.096	0.36279	2.017
				0.36233	1.597	0.36434	1.746
				0.36326	1.338	0.36573	1.508
						0.36706	1.407
						0.36827	1.375
						0.36964	1.355
						0.37127	1.329
						0.37289	1.25
						0.37434	1.197
						0.37559	1.19
						0.37689	1.2
						0.37836	1.213
						0.37986	1.227
						0.38134	1.241
						0.38264	1.253
						0.38399	1.259
						0.38543	1.266
						0.3869	1.277
						0.3883	1.288
						0.38959	1.297
						0.39086	1.301
						0.3924	1.146
						0.39403	0.927
						0.39561	0.809
						0.39703	0.778

## Sheet: Fig.3d
displacement	Load	displacement	Load	displacement	Load	displacement	Load	displacement	Load
0	0	0.0083	0.4	0	0.1	0	0.3	0.0004	-0.1
0.0002	0	0.0189	0.4	0.0008	0.1	0.0003	0.3	0.0013	-0.1
0.0013	0	0.028	0.4	0.0069	0.1	0.0016	0.3	0.0083	-0.1
0.0042	0	0.0373	0.4	0.0172	0.1	0.0053	0.4	0.0193	0
0.0103	0	0.0478	0.4	0.0271	0.1	0.0122	0.5	0.0282	0
0.0213	0	0.0587	0.5	0.0378	0.1	0.0223	0.6	0.0374	0
0.0306	0	0.0696	0.5	0.0475	0.1	0.0314	0.9	0.0465	0
0.0398	0.1	0.0788	0.5	0.057	0.1	0.0409	1.2	0.0566	0
0.0491	0.1	0.088	0.5	0.0657	0.1	0.0513	1.5	0.0678	0.1
0.0587	0.1	0.0981	0.5	0.075	0.1	0.0619	1.9	0.0785	0.1
0.069	0.2	0.1083	0.5	0.0856	0.1	0.0712	2.3	0.0891	0.1
0.0805	0.2	0.118	0.5	0.0959	0.1	0.0805	2.5	0.0981	0.1
0.0914	0.2	0.1275	0.5	0.1067	0.1	0.0905	2.9	0.1073	0.1
0.1014	0.3	0.1367	0.6	0.1163	0.1	0.1012	3.5	0.1177	0.2
0.1104	0.3	0.1468	0.6	0.1258	0.2	0.1115	4.3	0.1282	0.2
0.1198	0.3	0.1582	0.6	0.136	0.2	0.1211	5.2	0.139	0.2
0.1301	0.3	0.1698	0.6	0.1467	0.2	0.1301	6.3	0.1476	0.3
0.1397	0.4	0.1802	0.6	0.1576	0.2	0.14	7.4	0.1561	0.3
0.1494	0.4	0.189	0.6	0.1666	0.2	0.1507	8.7	0.1658	0.3
0.158	0.4	0.1986	0.6	0.1753	0.2	0.161	10.1	0.1765	0.4
0.1676	0.4	0.21	0.6	0.1848	0.2	0.1718	11.5	0.1867	0.4
0.1789	0.5	0.2207	0.7	0.1953	0.2	0.1813	12.9	0.1954	0.5
0.1903	0.5	0.2306	0.7	0.2053	0.2	0.1912	14.2	0.2043	0.5
0.2014	0.5	0.2395	0.7	0.215	0.2	0.2028	15.3	0.215	0.6
0.2107	0.6	0.2491	0.7	0.2238	0.2	0.2139	16.4	0.227	0.7
0.2199	0.6	0.2599	0.7	0.2341	0.2	0.224	17.1	0.2382	0.8
0.2306	0.6	0.2697	0.7	0.2459	0.2	0.2327	17.2	0.2485	0.9
0.2409	0.6	0.2796	0.7	0.2571	0.2	0.2418	17.5	0.2578	1
0.251	0.7	0.2884	0.7	0.2674	0.2	0.2519	18	0.2679	1.1
0.2598	0.7	0.2979	0.7	0.2766	0.3	0.2614	18.7	0.2788	1.2
0.2693	0.7	0.3081	0.8	0.2865	0.3	0.2713	19.1	0.2893	1.4
0.2798	0.7	0.3188	0.8	0.2973	0.3	0.2803	19.2	0.2993	1.5
0.2903	0.7	0.3298	0.8	0.3076	0.3	0.29	19.3	0.3085	1.7
0.3005	0.8	0.3398	0.8	0.3182	0.3	0.3008	19.5	0.3178	1.8
0.3098	0.8	0.349	0.8	0.3275	0.3	0.3121	19.8	0.3282	2
0.3189	0.8	0.3591	0.9	0.3367	0.3	0.3232	19.8	0.3383	2.2
0.3286	0.8	0.3701	0.9	0.3469	0.3	0.3329	19.2	0.3484	2.4
0.3392	0.9	0.3811	0.9	0.3569	0.3	0.3421	18.9	0.357	2.6
0.35	0.9	0.3905	0.9	0.367	0.3	0.3518	19	0.3665	2.7
0.3603	0.9	0.399	0.9	0.3753	0.3	0.3623	19.4	0.3774	2.8
0.3697	1	0.4086	0.9	0.3844	0.3	0.3729	19.4	0.3884	3
0.3801	1	0.4193	1	0.3949	0.4	0.3824	19.5	0.3991	3.3
0.3917	1	0.4292	1	0.4065	0.4	0.3911	19.3	0.408	3.7
0.4024	1.1	0.4387	1	0.4176	0.4	0.4006	19.4	0.4173	4.1
0.412	1.1	0.4474	1.1	0.4272	0.4	0.4116	19.7	0.4281	4.5
0.4207	1.2	0.4574	1.1	0.4369	0.4	0.422	20.1	0.4388	5.1
0.4301	1.2	0.4689	1.2	0.4476	0.4	0.4318	20.1	0.4494	5.7
0.4404	1.2	0.4798	1.3	0.4583	0.4	0.4402	19.8	0.4587	6.3
0.4499	1.3	0.4905	1.4	0.4684	0.4	0.4496	19.7	0.4679	6.9
0.4597	1.3	0.4998	1.4	0.4774	0.4	0.4604	19.8	0.4778	7.5
0.4682	1.4	0.5094	1.5	0.4864	0.5	0.4711	19.7	0.4876	8.2
0.4778	1.4	0.5199	1.6	0.496	0.5	0.482	19.8	0.4973	9
0.4889	1.4	0.5301	1.7	0.5064	0.5	0.4916	20	0.5069	9.7
0.5003	1.5	0.5408	1.7	0.5164	0.5	0.5017	19.7	0.5159	10.4
0.5114	1.5	0.5502	1.8	0.5266	0.5	0.5129	19.3	0.5259	11.2
0.5208	1.6	0.5594	2	0.5356	0.5	0.5237	19.3	0.5374	12.1
0.5299	1.6	0.5693	2.1	0.5453	0.5	0.5343	19.7	0.5489	13.1
0.5399	1.6	0.5793	2.3	0.5563	0.5	0.5429	20.4	0.5596	14.1
0.5505	1.7	0.5896	2.4	0.5671	0.5	0.5516	21	0.5687	15.1
0.5612	1.7	0.5986	2.6	0.5779	0.6	0.5613	21.7	0.5782	15.9
0.5707	1.8	0.6075	2.7	0.5868	0.6	0.5713	22.3	0.5892	16.7
0.5799	1.8	0.6176	2.9	0.5962	0.6	0.5815	22.8	0.5999	17.6
0.5897	1.9	0.6291	3.2	0.6073	0.6	0.5909	23.1	0.61	18.6
0.6003	1.9	0.6401	3.4	0.6183	0.6	0.6	23.4	0.6188	19.5
0.6104	2	0.6497	3.5	0.6287	0.6	0.6104	23.5	0.6282	20.3
0.6199	2	0.659	3.7	0.6374	0.6	0.6221	23.3	0.6387	21.2
0.6288	2.1	0.6693	4.1	0.6469	0.6	0.6332	23	0.6481	22.1
0.6386	2.1	0.6807	4.5	0.6573	0.7	0.643	22.3	0.658	23
0.6495	2.1	0.691	4.9	0.6671	0.7	0.652	21.9	0.667	23.9
0.66	2.2	0.7004	5.3	0.6767	0.7	0.6616	22	0.6764	24.8
0.6707	2.2	0.7092	5.6	0.6857	0.7	0.6723	22.4	0.6864	25.6
0.6803	2.3	0.7185	5.8	0.6949	0.7	0.6827	22.8	0.6972	26.6
0.6905	2.3	0.7288	6	0.7048	0.7	0.693	23.1	0.7082	27.6
0.7019	2.3	0.7383	6.1	0.716	0.7	0.7021	23.1	0.7186	28.5
0.7123	2.4	0.7487	6.4	0.7272	0.8	0.7116	23.2	0.728	29.2
0.7225	2.4	0.7582	6.7	0.7379	0.8	0.7221	23.5	0.7381	29.8
0.7312	2.4	0.768	6.9	0.7473	0.8	0.7319	23.8	0.749	30.5
0.7401	2.4	0.7786	7.2	0.757	0.8	0.7419	24	0.7596	31.3
0.7499	2.5	0.7894	7.6	0.7679	0.8	0.7505	24.3	0.7691	32
0.7594	2.5	0.8005	8	0.7785	0.9	0.7597	24.6	0.7777	32.6
0.7694	2.5	0.8098	8.3	0.7881	0.9	0.7701	25.1	0.7872	33.1
0.7787	2.5	0.8189	8.6	0.7966	0.9	0.7811	25.6	0.798	33.6
0.7881	2.5	0.8293	8.8	0.8058	0.9	0.7923	26.1	0.8077	34.2
0.7986	2.6	0.8406	9.1	0.8165	0.9	0.8019	26.5	0.8171	34.4
0.8102	2.6	0.8516	9.5	0.8268	0.9	0.8114	26.7	0.8262	31.1
0.8211	2.6	0.8608	9.5	0.8369	0.9	0.8222	26.9	0.8366	28
0.8307	2.6	0.8697	9.3	0.8455	0.9	0.8333	27.2	0.8482	27.2
0.8398	2.7	0.8796	9.2	0.8552	1	0.8439	27.3	0.859	27.6
0.8497	2.7	0.8898	9.5	0.8663	1	0.8529	27.1	0.8696	28.2
0.8602	2.6	0.8994	9.8	0.877	1	0.8619	26.9	0.8785	28.5
0.8706	2.6	0.9085	10.1	0.8876	1.1	0.8717	26.8	0.8879	28.7
0.881	2.6	0.9175	10.3	0.8971	1.1	0.8819	26.3	0.8984	28.9
0.8903	2.6	0.9274	10.5	0.9068	1.1	0.8913	25.7	0.909	29.3
0.9	2.6	0.9387	10.8	0.917	1.2	0.9011	25.6	0.9202	29.7
0.9105	2.5	0.9495	11.2	0.9274	1.2	0.9105	25.8	0.9295	30
0.9203	2.5	0.9605	11.6	0.9383	1.2	0.9208	26.2	0.9387	24.8
0.9303	2.5	0.97	11.9	0.9482	1.2	0.9319	26.6	0.9488	20.3
0.9389	2.5	0.9795	12.1	0.9571	1.2	0.9424	26.7	0.9589	18.9
0.948	2.5	0.9901	12.3	0.9668	1.3	0.9531	26.9	0.9626	17.5
0.9586	2.5	1.0005	12.6	0.9769	1.3	0.9622	27.2
0.9699	2.5	1.0108	12.8	0.9867	1.4	0.9715	27.1
0.9814	2.5	1.0192	13	0.9962	1.4	0.9824	27.1
0.9911	2.6	1.0282	13.1	1.0048	1.5	0.9933	27.6
1.0005	2.6	1.0388	13.3	1.0146	1.6	1.0039	28.2
1.0114	2.6	1.0494	13.6	1.0263	1.6	1.0126	28.7
1.022	2.6	1.0598	13.7	1.0377	1.7	1.0215	28.7
1.0325	2.6	1.0683	13.5	1.0482	1.8	1.0316	28.8
1.0412	2.6	1.0774	13.4	1.0574	1.9	1.0418	29.3
1.0502	2.6	1.0881	13.6	1.0671	2	1.0516	30
1.0599	2.7	1.0993	13.9	1.0781	2.1	1.0603	30.4
1.0701	2.7	1.1102	14.2	1.0881	2.2	1.0694	30.8
1.0798	2.7	1.1197	14.2	1.0979	2.3	1.08	31.4
1.0892	2.7	1.1292	14	1.1067	2.5	1.0913	32.2
1.0983	2.7	1.1396	13.9	1.1161	2.6	1.1024	33
1.1087	2.7	1.1509	14	1.1268	2.7	1.1126	33.7
1.1203	2.7	1.1616	14.2	1.1372	2.9	1.1223	34.2
1.1309	2.7	1.1712	14.4	1.1478	3	1.1328	34.7
1.141	2.7	1.1801	14.4	1.1565	3.2	1.1436	35.2
1.1499	2.7	1.1895	14.3	1.1653	3.4	1.1539	35.5
1.1592	2.7	1.1996	14.4	1.1753	3.6	1.1633	35.8
1.1702	2.7	1.209	14.5	1.1863	3.8	1.172	36
1.1811	2.8	1.2186	14.6	1.1972	4.1	1.1815	36.3
1.1917	2.8	1.2272	14.6	1.2068	4.5	1.192	36.6
1.2006	2.8	1.237	14.6	1.2159	4.7	1.2023	36.3
1.2099	2.8	1.2483	14.6	1.2262	4.8	1.2126	32.7
1.2204	2.8	1.2599	14.6	1.2379	4.9	1.2212	29.3
1.2304	2.8	1.2709	14.6	1.2489	5.1	1.2305	28.3
1.2403	2.8	1.2798	14.6	1.2584	5.5	1.2414	28.9
1.2488	2.8	1.2891	14.5	1.2672	5.7	1.2524	29.9
1.2581	2.8	1.2997	14.5	1.2768	5.9	1.2629	30.6
1.2688	2.8	1.3102	14.5	1.287	6.2	1.2719	30.9
1.2802	2.8	1.3208	14.5	1.2964	6.6	1.2814	31
1.2913	2.8	1.3295	14.4	1.306	6.9	1.2922	31.1
1.301	2.8	1.3385	14.3	1.3147	7.3	1.303	31.3
1.3105	2.8	1.3485	14.2	1.3246	7.6	1.3137	31.6
1.3209	2.8	1.3592	14.2	1.336	8	1.3229	31.8
1.3317	2.8	1.3697	14.1	1.3471	8.5	1.3322	32
1.342	2.8	1.3792	13.9	1.3581	9	1.3419	32.3
1.3514	2.8	1.388	13.4	1.3675	9.4	1.3516	32.4
1.3603	2.8	1.3977	11.7	1.3766	9.8	1.3613	32.7
1.3696	2.9	1.4086	10.1	1.3869	10.1	1.371	33.1
1.3798	2.9	1.4195	9.1	1.3973	10.5	1.3802	33
1.3898	2.9	1.43	8.6	1.408	11	1.3899	33.1
1.4	2.9	1.4392	8.2	1.417	11.4	1.4012	33.5
1.4088	2.9	1.4491	7.9	1.4261	11.7	1.4126	34.3
1.4181	3	1.4605	7.8	1.4363	12	1.4232	34.6
1.4289	3	1.4715	7.8	1.447	12.3	1.4321	34.5
1.4399	3	1.4816	7.9	1.457	12.5	1.4418	34.1
1.4508	3	1.4903	7.8	1.4661	12.8	1.4531	32.1
1.4598	3.1	1.4993	7.8	1.4749	13	1.4638	31.4
1.4693	3.1			1.4849	13.3	1.4737	31.7
1.4803	3.1			1.4961	13.6	1.4826	27.2
1.4911	3.2			1.5067	13.9	1.4878	20.3
1.5018	3.2			1.517	14.2
1.5108	3.2			1.5263	14.4
1.5201	2.1			1.5365	14.6
1.5301	1			1.5476	14.9
1.5403	0.8			1.5581	15.3
				1.5686	15.6
				1.5774	15.8
				1.5866	15.9
				1.5967	16
				1.6065	16.2
				1.6165	16.5
				1.6252	16.6
				1.6346	16.7
				1.6456	16.7
				1.6573	16.7
				1.6682	16.8
				1.6774	16.9
				1.6866	17.1
				1.6968	17.4
				1.7073	17.7
				1.7179	18.1
				1.7277	18.5
				1.7368	18.4
				1.7464	18.3
				1.757	18.6
				1.767	19.1
				1.7767	19.5
				1.7854	19.9
				1.7949	20.2
				1.8058	20.5
				1.8167	20.9
				1.8276	21.4
				1.837	21.8
				1.8469	22.3
				1.8578	22.7
				1.8683	23.2
				1.8786	23.7
				1.8873	24.1
				1.8963	24.3
				1.9067	24.6
				1.9168	24.7
				1.9264	24.9
				1.9355	25.2
				1.9449	25.5
				1.9555	25.9
				1.9669	26.2
				1.9777	26.5
				1.9875	26.8
				1.9966	27.1
				2.0063	27.3
				2.0172	27.5
				2.0281	27.8
				2.0384	27.8
				2.0472	27.7
				2.0565	27.7
				2.067	27.8
				2.0768	28
				2.0868	28.2
				2.0953	28.3
				2.1046	28.5
				2.1156	28.6
				2.1269	28.7
				2.138	28.6
				2.1475	28.3
				2.1569	28.1
				2.1674	28
				2.1779	28
				2.1883	27.8
				2.1976	27.5
				2.2068	26.9
				2.2166	25.4
				2.2269	24.2
				2.2371	23.5
				2.2467	23.1
				2.2556	22.7
				2.2653	22.3
				2.2766	21.7
				2.2872	21.3
				2.2975	21.1
				2.3064	21
				2.3161	21.1
				2.3272	21.2
				2.338	20.7
				2.3486	20.3
				2.3576	20.1
				2.3668	20
				2.3768	19.9
				2.3867	19.9
				2.3969	19.7
				2.4058	19
				2.4148	18.3
				2.4253	17.6
				2.4367	16.7
				2.4478	15.6
				2.4574	14.6
				2.4666	14
				2.4768	13.8
				2.4878	13.7
				2.4983	13.5
				2.508	13
				2.517	12.6
				2.5265	12.5
				2.5369	12.5
				2.5468	12.4
				2.5569	12.1
				2.5657	11.7
				2.5751	11.1
				2.5859	10.8
				2.5968	10.8
				2.6078	10.7
				2.6174	10.6
				2.6269	10.5
				2.6376	10.4
				2.648	10.4
				2.6586	10.4
				2.6676	10.5
				2.6766	10.5
				2.6863	10.4
				2.6965	10.5
				2.7063	10.6
				2.716	10.4
				2.7251	10.1
				2.7355	10
				2.7469	10
				2.7578	10
				2.7677	9.9
				2.7766	9.9
				2.7865	9.9
				2.7977	9.9

## Sheet: Fig.3e
Strain	stress	Strain	stress	strain	stress	strain	stress	strain	stress
0	0	0	0.00667	0	0	0	0.01333	0	0
0.0001	0	0.000233333	0.00667	0.0004	0	0.0001	0.01333	0.0002	0
0.00187	0	0.001	0.00667	0.00263	0	0.000466667	0.01333	0.001	0
0.00557	0	0.00263	0.00667	0.006	0	0.00153	0.01333	0.0025	0
0.00853	0	0.0053	0.01333	0.0093	0	0.0037	0.01333	0.00527	0
0.01153	0	0.00877	0.01333	0.0121	0	0.00723	0.01333	0.0086	0
0.01497	0	0.01177	0.01333	0.0153	0	0.0106	0.02	0.0118	0
0.01873	0	0.01493	0.01333	0.01913	0	0.0133	0.02	0.0153	0
0.02233	0	0.01793	0.01333	0.0228	0	0.01633	0.02	0.01893	0.00667
0.02557	0	0.0212	0.01333	0.02633	0	0.0198	0.02	0.02187	0.00667
0.02847	0	0.02413	0.02	0.02927	0	0.0235	0.02	0.02483	0.01333
0.0315	0	0.02737	0.02	0.03227	0	0.0273	0.02	0.02813	0.01333
0.03487	0	0.0311	0.02	0.03553	0	0.03047	0.02	0.0317	0.02
0.03803	0	0.03493	0.02	0.03903	0	0.03347	0.02	0.03507	0.02
0.04137	0	0.03873	0.02	0.04267	0	0.03683	0.02	0.03823	0.02667
0.0442	0	0.04193	0.02	0.04583	0	0.0403	0.02667	0.04127	0.02667
0.04737	0	0.04523	0.02	0.04897	0	0.04363	0.02667	0.0446	0.02667
0.05103	0	0.04887	0.02667	0.05223	0	0.0465	0.02667	0.04837	0.03333
0.05473	0	0.05233	0.02667	0.05557	0	0.04943	0.02667	0.0519	0.03333
0.05837	0	0.05587	0.02667	0.05883	0.00667	0.0529	0.02667	0.05537	0.03333
0.0615	0	0.05887	0.02667	0.0619	0.00667	0.05673	0.02667	0.05843	0.04
0.06463	0	0.06187	0.02667	0.06477	0.00667	0.06047	0.02667	0.0617	0.04
0.0681	0	0.06517	0.02667	0.0679	0.00667	0.06397	0.02667	0.0653	0.04
0.07163	0.00667	0.0686	0.02667	0.07177	0.00667	0.06717	0.02667	0.06887	0.04667
0.07523	0.00667	0.07203	0.03333	0.07563	0.00667	0.0705	0.02667	0.0724	0.04667
0.07837	0.00667	0.07513	0.03333	0.07927	0.00667	0.07403	0.03333	0.07533	0.04667
0.08143	0.00667	0.07807	0.03333	0.08237	0.00667	0.0774	0.03333	0.07837	0.04667
0.08487	0.00667	0.08133	0.03333	0.08567	0.01333	0.08073	0.03333	0.0819	0.05333
0.08843	0.00667	0.08523	0.03333	0.0894	0.01333	0.08377	0.03333	0.0853	0.05333
0.09177	0.00667	0.0889	0.03333	0.09287	0.01333	0.08687	0.03333	0.08867	0.05333
0.0948	0.00667	0.09207	0.03333	0.09623	0.01333	0.09027	0.03333	0.0915	0.05333
0.09773	0.00667	0.09507	0.04	0.0992	0.01333	0.09357	0.03333	0.0946	0.06
0.10103	0.00667	0.09843	0.04	0.1023	0.01333	0.097	0.03333	0.0982	0.06
0.10477	0.00667	0.10233	0.04	0.10567	0.02	0.0999	0.03333	0.10193	0.06
0.1084	0.00667	0.1058	0.04	0.10883	0.02	0.10303	0.04	0.1056	0.06667
0.1119	0.00667	0.10913	0.04	0.1123	0.02	0.10653	0.04	0.1088	0.06667
0.11507	0.00667	0.11213	0.04667	0.11543	0.02	0.11027	0.04	0.11203	0.07333
0.11853	0.00667	0.11527	0.04667	0.11863	0.02	0.11393	0.04	0.1155	0.07333
0.12227	0.00667	0.11863	0.04667	0.12223	0.02	0.117	0.04	0.11903	0.08
0.12577	0.00667	0.1217	0.04667	0.1259	0.02	0.12017	0.04	0.1225	0.08667
0.12913	0.00667	0.1251	0.05333	0.1296	0.02667	0.12363	0.04667	0.12567	0.08667
0.132	0.00667	0.1281	0.05333	0.1327	0.02667	0.12727	0.04667	0.12863	0.09333
0.135	0.00667	0.13123	0.05333	0.13573	0.02667	0.1309	0.04667	0.13173	0.1
0.13837	0.00667	0.13477	0.05333	0.13923	0.02667	0.13397	0.04667	0.1352	0.1
0.1416	0.00667	0.13853	0.05333	0.14303	0.02667	0.13693	0.04667	0.1386	0.10667
0.145	0.01333	0.14243	0.06	0.14667	0.02667	0.14017	0.05333	0.14197	0.10667
0.1479	0.01333	0.1456	0.06	0.1497	0.02667	0.14357	0.05333	0.14483	0.12
0.1511	0.01333	0.14863	0.06	0.1527	0.03333	0.14677	0.06	0.148	0.12667
0.15477	0.01333	0.15217	0.06	0.1561	0.03333	0.1501	0.06667	0.15173	0.13333
0.15867	0.01333	0.1557	0.06667	0.15957	0.03333	0.1531	0.06667	0.15537	0.14667
0.16233	0.01333	0.15917	0.06667	0.1627	0.03333	0.1563	0.07333	0.15883	0.16
0.16537	0.01333	0.1622	0.06667	0.16573	0.03333	0.16007	0.07333	0.16177	0.17333
0.16837	0.01333	0.16523	0.06667	0.16867	0.03333	0.1639	0.08	0.16497	0.18667
0.17173	0.01333	0.16857	0.07333	0.17193	0.03333	0.1675	0.08667	0.1687	0.20667
0.17533	0.01333	0.17213	0.07333	0.17567	0.03333	0.17047	0.09333	0.17227	0.22667
0.17893	0.01333	0.17537	0.07333	0.1793	0.03333	0.1736	0.09333	0.17587	0.25333
0.1821	0.02	0.17857	0.08	0.18303	0.04	0.1772	0.1	0.1789	0.27333
0.1852	0.02	0.18153	0.08	0.18623	0.04	0.18073	0.09333	0.182	0.29333
0.18847	0.02	0.18477	0.08	0.18933	0.04	0.18417	0.09333	0.18533	0.30667
0.19197	0.02	0.1884	0.08	0.19283	0.04	0.1871	0.1	0.18853	0.33333
0.19527	0.02	0.19187	0.08667	0.1963	0.04	0.19023	0.10667	0.1919	0.36
0.19853	0.02	0.19547	0.08667	0.19983	0.04	0.19377	0.11333	0.19503	0.39333
0.2014	0.02	0.19857	0.08667	0.2027	0.04	0.19707	0.12667	0.198	0.42667
0.2045	0.02	0.20173	0.08667	0.20557	0.04667	0.2004	0.13333	0.20137	0.45333
0.208	0.02	0.20537	0.08667	0.2089	0.04667	0.2034	0.14	0.2052	0.49333
0.21157	0.02	0.20907	0.09333	0.21247	0.04667	0.20653	0.15333	0.20893	0.54
0.21537	0.02667	0.21267	0.09333	0.216	0.04667	0.20993	0.16667	0.21223	0.58667
0.21853	0.02667	0.2155	0.09333	0.21903	0.04667	0.2135	0.18	0.2152	0.62667
0.22187	0.02667	0.21843	0.09333	0.22203	0.04667	0.21703	0.19333	0.2185	0.65333
0.22563	0.02667	0.2218	0.09333	0.22543	0.04667	0.22043	0.21333	0.22227	0.68667
0.22917	0.02667	0.22513	0.1	0.22917	0.04667	0.22363	0.22667	0.22577	0.72
0.2325	0.02667	0.22843	0.1	0.23273	0.04667	0.2269	0.24667	0.229	0.73333
0.23533	0.02667	0.23147	0.10667	0.236	0.05333	0.23053	0.26667	0.23197	0.7
0.23837	0.02667	0.23463	0.10667	0.23913	0.05333	0.2342	0.28667	0.23513	0.68
0.24173	0.02667	0.2383	0.11333	0.24253	0.05333	0.23743	0.31333	0.2387	0.70667
0.24503	0.02667	0.24217	0.11333	0.24627	0.05333	0.24027	0.33333	0.24183	0.75333
0.24833	0.03333	0.24567	0.12	0.24987	0.05333	0.2433	0.34667	0.24507	0.79333
0.25147	0.03333	0.24877	0.12667	0.25323	0.05333	0.24687	0.36667	0.24803	0.83333
0.25467	0.03333	0.25183	0.13333	0.25623	0.05333	0.2502	0.39333	0.2513	0.86667
0.2581	0.03333	0.2552	0.14	0.25927	0.05333	0.25347	0.41333	0.25477	0.9
0.2618	0.03333	0.2589	0.14667	0.26263	0.05333	0.2563	0.43333	0.2583	0.94
0.26537	0.03333	0.2624	0.15333	0.26583	0.05333	0.25957	0.45333	0.26197	0.98
0.26877	0.03333	0.26563	0.16	0.26917	0.05333	0.26337	0.48	0.26533	1.02
0.27187	0.03333	0.26867	0.16667	0.272	0.05333	0.2671	0.50667	0.2684	1.06
0.27517	0.03333	0.2719	0.17333	0.27507	0.05333	0.27077	0.53333	0.2718	1.1
0.2787	0.04	0.27543	0.18	0.2788	0.06	0.27383	0.56	0.2755	1.15333
0.28223	0.04	0.2787	0.18	0.28277	0.06	0.27693	0.57333	0.2792	1.22
0.2856	0.04	0.28197	0.18	0.28643	0.06	0.28033	0.6	0.28223	1.28
0.28853	0.04	0.28477	0.18667	0.2894	0.06	0.2838	0.62	0.28513	1.33333
0.2917	0.04	0.28783	0.2	0.29247	0.06	0.28747	0.64667	0.28837	1.36
0.29527	0.04	0.2914	0.20667	0.29597	0.06	0.29073	0.67333	0.29193	1.32
0.29857	0.04	0.29517	0.21333	0.2995	0.06	0.2937	0.7	0.29513	1.3
0.30177	0.04	0.29887	0.22667	0.30297	0.06667	0.2969	0.72	0.2982	1.32667
0.30453	0.04667	0.30197	0.23333	0.306	0.06667	0.30023	0.73333	0.3012	1.35333
0.3077	0.04667	0.3052	0.24667	0.30897	0.06667	0.3036	0.75333	0.30467	1.37333
0.3114	0.04667	0.30883	0.25333	0.3123	0.06667	0.3068	0.77333	0.30863	1.4
0.3152	0.04667	0.31233	0.26667	0.3159	0.07333	0.3097	0.8	0.3122	1.45333
0.31893	0.04667	0.31577	0.27333	0.3193	0.07333	0.313	0.82	0.31553	1.52
0.32207	0.04667	0.31873	0.27333	0.32253	0.07333	0.3168	0.84667	0.31857	1.58
0.32527	0.04667	0.3217	0.28	0.3255	0.07333	0.3205	0.88	0.32183	1.64667
0.32887	0.05333	0.32497	0.28	0.3287	0.07333	0.32383	0.90667	0.3254	1.70667
0.3323	0.05333	0.3284	0.28	0.33233	0.07333	0.3268	0.92	0.32887	1.73333
0.33577	0.05333	0.33177	0.28	0.3359	0.08	0.33017	0.92	0.33247	1.74
0.3388	0.05333	0.33517	0.28667	0.33937	0.08	0.33403	0.93333	0.3355	1.78
0.3418	0.05333	0.3382	0.3	0.34237	0.08667	0.3375	0.96667	0.33847	1.84
0.34503	0.05333	0.34143	0.30667	0.34563	0.08667	0.34077	1	0.3418	1.9
0.34853	0.05333	0.3451	0.31333	0.34947	0.09333	0.3436	1.02	0.34527	1.96
0.352	0.05333	0.3488	0.32667	0.35323	0.1	0.34667	1.04	0.3488	2.02
0.35513	0.05333	0.35233	0.34	0.35667	0.10667	0.35003	1.06	0.35167	2.08
0.3579	0.05333	0.35533	0.34667	0.35953	0.10667	0.35333	1.08	0.35457	2.12667
0.36113	0.05333	0.35853	0.35333	0.36253	0.11333	0.3568	1.1	0.35783	2.16667
0.36497	0.05333	0.36227	0.36	0.3659	0.12	0.35997	1.12	0.36163	2.22
0.36863	0.06	0.366	0.36	0.3691	0.12667	0.3632	1.13333	0.3654	2.28
0.37203	0.06	0.36937	0.36667	0.37247	0.13333	0.36667	1.15333	0.3687	2.34
0.37503	0.06	0.37223	0.38	0.37543	0.14	0.37033	1.18	0.3718	2.38667
0.37837	0.06	0.3754	0.39333	0.37853	0.14667	0.3741	1.20667	0.37527	2.42667
0.38213	0.06	0.37897	0.40667	0.38203	0.15333	0.37727	1.23333	0.37893	2.47333
0.38553	0.06	0.3821	0.42667	0.38593	0.16667	0.38017	1.25333	0.3823	2.51333
0.38893	0.06	0.3853	0.42667	0.38967	0.18	0.38357	1.27333	0.38543	2.54667
0.392	0.06	0.3882	0.42667	0.39297	0.19333	0.38737	1.3	0.38843	2.57333
0.39517	0.06667	0.39127	0.43333	0.39597	0.20667	0.39103	1.33333	0.39163	2.6
0.39857	0.06667	0.39477	0.43333	0.39917	0.22	0.3942	1.36	0.39507	2.62667
0.40173	0.06667	0.3985	0.44	0.4027	0.23333	0.39713	1.38	0.39837	2.66667
0.4051	0.06667	0.4023	0.44667	0.40623	0.25333	0.40033	1.39333	0.4019	2.7
0.40813	0.06667	0.40567	0.46667	0.40947	0.28	0.40383	1.42	0.4049	2.73333
0.41123	0.06667	0.4088	0.48	0.41243	0.3	0.407	1.44667	0.40803	2.75333
0.4147	0.06667	0.41213	0.49333	0.41567	0.32	0.41013	1.47333	0.41163	2.78
0.41843	0.06667	0.41567	0.51333	0.41927	0.34667	0.41303	1.49333	0.41537	2.77333
0.4222	0.07333	0.41917	0.52667	0.42267	0.37333	0.4163	1.50667	0.41917	2.47333
0.42547	0.07333	0.4223	0.54	0.42597	0.40667	0.41997	1.53333	0.42223	1.84667
0.4285	0.07333	0.42513	0.55333	0.42883	0.42667	0.4236	1.56	0.42357	1.62667
0.43187	0.07333	0.4282	0.55333	0.43193	0.45333	0.42733	1.59333
0.43557	0.07333	0.43177	0.56	0.43553	0.48	0.43057	1.62
0.43917	0.07333	0.43517	0.57333	0.43907	0.51333	0.43377	1.64
0.4422	0.07333	0.4385	0.58	0.44273	0.54667	0.43727	1.66
0.44513	0.08	0.44153	0.58667	0.44593	0.57333	0.44073	1.68667
0.4484	0.08	0.4448	0.59333	0.44923	0.6	0.4442	1.70667
0.452	0.08	0.44853	0.60667	0.45287	0.62667	0.44703	1.71333
0.45523	0.08	0.45203	0.62667	0.4565	0.66667	0.45003	1.72
0.45847	0.08	0.45557	0.64	0.46007	0.70667	0.45343	1.73333
0.46137	0.08	0.45863	0.65333	0.46297	0.73333	0.45697	1.77333
0.46457	0.08	0.4619	0.66667	0.46587	0.76	0.46037	1.81333
0.46817	0.08	0.46557	0.67333	0.46907	0.78	0.46337	1.84667
0.4718	0.08667	0.46913	0.67333	0.47237	0.80667	0.4664	1.87333
0.47553	0.08667	0.47277	0.68667	0.47573	0.83333	0.46983	1.9
0.47863	0.08667	0.4758	0.7	0.47897	0.86	0.47353	1.94667
0.48173	0.08667	0.4787	0.71333	0.48203	0.88667	0.47713	1.99333
0.48523	0.08667	0.48193	0.72667	0.48547	0.90667	0.48047	2.03333
0.48883	0.08667	0.48527	0.73333	0.48927	0.93333	0.48357	2.06667
0.49243	0.08667	0.4886	0.74	0.49273	0.94667	0.48697	2.08667
0.4954	0.08667	0.49167	0.75333	0.49607	0.96667	0.4907	2.09333
0.49833	0.08667	0.49457	0.76	0.49907	0.98	0.49427	2.10667
0.50163	0.08667	0.49787	0.77333	0.50243	0.92	0.4976	2.12667
0.5051	0.08667	0.5017	0.79333	0.50607	0.91333	0.50063	2.16
0.5084	0.08667	0.50547	0.81333	0.50953	0.95333	0.5037	2.18667
0.5115	0.09333	0.50893	0.82	0.51297	0.99333	0.507	2.22
0.51457	0.09333	0.5119	0.82667	0.51597	1.02	0.51017	2.26
0.51803	0.09333	0.51513	0.82667	0.51913	1.04667	0.5135	2.29333
0.52187	0.09333	0.5188	0.82667	0.52257	1.07333	0.51637	2.32667
0.52553	0.09333	0.52227	0.83333	0.5258	1.10667	0.51943	2.34667
0.52883	0.1	0.52557	0.84667	0.5292	1.13333	0.52313	2.38
0.5319	0.10667	0.52847	0.85333	0.53217	1.16	0.52703	2.42667
0.53517	0.10667	0.53167	0.86	0.53523	1.18	0.53073	2.48
0.5387	0.11333	0.53523	0.87333	0.53867	1.2	0.5338	2.51333
0.54213	0.12	0.53863	0.88	0.54237	1.23333	0.53687	2.53333
0.5456	0.12	0.542	0.88667	0.54613	1.26	0.54027	2.54667
0.54857	0.12	0.54487	0.89333	0.54947	1.29333	0.54383	2.57333
0.5517	0.12	0.548	0.89333	0.55267	1.32667	0.5474	2.58667
0.55517	0.12667	0.55153	0.88667	0.55617	1.35333	0.5504	2.60667
0.5585	0.13333	0.55513	0.85333	0.55973	1.39333	0.55337	2.62
0.56197	0.13333	0.5588	0.84	0.56323	1.43333	0.55663	2.63333
0.56477	0.13333	0.56197	0.85333	0.56627	1.47333	0.56023	2.66
0.56777	0.13333	0.5651	0.86667	0.5692	1.50667	0.5637	2.68667
0.5713	0.14	0.5687	0.88	0.57237	1.54	0.56697	2.72
0.57507	0.14667	0.57247	0.88667	0.57577	1.58	0.5699	2.73333
0.5787	0.15333	0.57607	0.89333	0.579	1.62667	0.57307	2.74
0.58197	0.16	0.57907	0.9	0.58237	1.66667	0.57667	2.76
0.58517	0.16667	0.58203	0.90667	0.5854	1.70667	0.5802	2.72667
0.5887	0.17333	0.5852	0.91333	0.58873	1.74667	0.58383	1.61333
0.59223	0.18	0.58863	0.92667	0.5924	1.8
0.59563	0.18667	0.59183	0.93333	0.59593	1.85333
0.59867	0.19333	0.59503	0.94667	0.59953	1.88
0.60173	0.2	0.59793	0.96	0.60257	1.90667
0.60497	0.20667	0.60127	0.98	0.60563	1.94667
0.60837	0.21333	0.6051	0.99333	0.6091	1.98667
0.61157	0.22	0.60887	1	0.61267	2.04
0.615	0.22667	0.61243	0.98667	0.61643	2.09333
0.61813	0.23333	0.61543	0.97333	0.61953	2.11333
0.6214	0.24	0.61853	0.97333	0.62253	2.12
0.62503	0.24667	0.62207	0.97333	0.6259	2.14667
0.6286	0.25333	0.6255	0.98667	0.62923	2.18
0.6322	0.26	0.62897	1	0.63253	2.17333
0.6352	0.26667	0.632	1.01333	0.63543	2.16667
0.6383	0.27333	0.63513	1.02	0.6385	2.13333
0.64197	0.27333	0.63863	1.03333	0.64203	1.74667
0.64563	0.28	0.64207	1.04667	0.64587	1.37333
0.6492	0.28667	0.6454	1.04667	0.64693	1.3
0.6522	0.28667	0.6483	1.00667
0.6553	0.29333	0.65133	0.91333
0.65873	0.29333	0.65477	0.82
0.66203	0.29333	0.65843	0.79333
0.66523	0.29333	0.662	0.79333
0.66813	0.29333	0.66533	0.79333
0.6712	0.29333	0.66857	0.8
0.67467	0.3	0.6721	0.8
0.6784	0.3	0.67583	0.8
0.6821	0.30667	0.67927	0.73333
0.6856	0.30667	0.6825	0.57333
0.68877	0.31333	0.6855	0.5
0.692	0.31333	0.68863	0.49333
0.6955	0.31333	0.69203	0.51333
0.6989	0.32	0.69517	0.53333
0.70213	0.32	0.69853	0.54667
0.70503	0.32	0.70153	0.54667
0.70813	0.32	0.70473	0.54
0.71177	0.32	0.7084	0.55333
0.7152	0.32	0.7121	0.56667
0.71857	0.32	0.7158	0.58
0.72147	0.32667	0.7188	0.58667
0.72467	0.32667	0.72187	0.59333
0.72833	0.32667	0.72537	0.6
0.73193	0.33333	0.72883	0.61333
0.73543	0.33333	0.73237	0.62
0.73847	0.34	0.73543	0.62667
0.74167	0.34	0.73857	0.63333
0.74527	0.34	0.7419	0.63333
0.7489	0.32	0.74537	0.62667
0.7526	0.19333	0.74863	0.62667
0.75577	0.12667	0.75173	0.61333
0.75877	0.11333	0.7547	0.59333
		0.75793	0.57333
		0.76163	0.55333
		0.76527	0.52667
		0.76887	0.50667
		0.772	0.49333
		0.7753	0.48667
		0.77907	0.46
		0.78257	0.45333
		0.78587	0.45333

## Sheet: Fig.3f
Time	Flexural strength	Error
0 min	1.36	0.1109
3 hours	5.46735	0.2487
12 hours	8.72109	0.3102
24 hours	11.0414	0.3589
Time	Fracture toughness	Error
0 min	0.40882	0.098
3 hours	2.36349	0.1983
12 hours	3.65382	0.2568
24 hours	4.67585	0.2264

## Sheet: Fig.3i
24H		12H		0 minute
Crack extension	KJC	Crack extension	KJC	Crack extension	KJC
0	9.942	0	7.8648	0	0.868
1.4818	10.7501	0.01905	8.71892	0.28122	1.14794
1.63767	11.4627	0.05161	9.38393	0.80054	1.36065
1.78999	11.9694	0.07639	9.99325	1.13373	1.48912
1.79644	13.5457	0.09452	10.6294	1.51484	1.5614
1.77353	14.49	0.10489	11.2285	1.86499	1.59429
1.78579	15.427	0.16215	12.266	2.1252	1.71774
1.78651	16.3704	0.34074	13.1536	2.19705	1.75303
1.78835	17.1521	0.44557	13.5792	2.20825	1.76203
1.791	17.9456	0.51151	13.9725	2.20961	1.76215
1.78168	18.7174	0.59315	14.6401	2.20976	1.76291
1.79948	19.4464	0.69374	15.3318	2.21004	1.76291
1.77399	20.3011	0.82556	17.1148	2.21008	1.76291
1.78432	21.0261	0.90701	17.858
1.89289	21.7618	0.95481	18.5893
1.89042	22.1067	1.08909	18.9924
2.10523	22.6807	1.24741	19.4374
2.39923	22.799	1.45723	19.8054
		1.52296	19.9528

## Sheet: Fig.4c
Healing		Recycling
Time	Voltage	Time	Voltage
-0.00512	-0.00508	-0.00512	-0.01627
-0.00512	-0.00881	-0.00512	-0.01254
-0.00512	-0.00508	-0.00512	-0.01254
-0.00512	-0.00881	-0.00512	-0.01254
-0.00511	-0.00881	-0.00511	-0.00881
-0.00511	-0.01627	-0.00511	-0.01254
-0.00511	-0.01627	-0.00511	-0.01254
-0.00511	-0.01627	-0.00511	-0.01627
-0.00511	-0.01999	-0.00511	-0.01254
-0.00511	-0.01627	-0.00511	-0.00881
-0.00511	-0.01254	-0.00511	-0.01254
-0.00511	-0.01254	-0.00511	-0.00881
-0.0051	-0.01627	-0.0051	-0.01254
-0.0051	-0.01254	-0.0051	-0.00881
-0.0051	-0.00508	-0.0051	-0.01254
-0.0051	-0.01254	-0.0051	-0.01254
-0.0051	-0.01254	-0.0051	-0.01627
-0.0051	-0.00881	-0.0051	-0.01627
-0.0051	-0.01254	-0.0051	-0.01627
-0.0051	-0.00881	-0.0051	-0.01999
-0.00509	-0.01627	-0.00509	-0.01627
-0.00509	-0.01627	-0.00509	-0.01627
-0.00509	-0.01627	-0.00509	-0.01254
-0.00509	-0.01627	-0.00509	-0.01627
-0.00509	-0.01627	-0.00509	-0.01254
-0.00509	-0.01254	-0.00509	-0.00881
-0.00509	-0.01254	-0.00509	-0.00881
-0.00509	-0.01627	-0.00509	-0.00881
-0.00508	-0.00508	-0.00508	-0.01254
-0.00508	-0.00508	-0.00508	-0.01627
-0.00508	-0.00508	-0.00508	-0.01254
-0.00508	-0.00881	-0.00508	-0.00881
-0.00508	-0.01254	-0.00508	-0.00881
-0.00508	-0.00881	-0.00508	-0.01254
-0.00508	-0.00881	-0.00508	-0.01627
-0.00508	-0.01254	-0.00508	-0.01254
-0.00507	-0.00881	-0.00507	-0.01999
-0.00507	-0.01254	-0.00507	-0.00881
-0.00507	-0.01627	-0.00507	-0.00508
-0.00507	-0.01627	-0.00507	-0.00881
-0.00507	-0.01627	-0.00507	-0.01254
-0.00507	-0.01254	-0.00507	-0.00881
-0.00507	-0.01254	-0.00507	-0.00881
-0.00507	-0.00508	-0.00507	-0.01627
-0.00506	-0.00508	-0.00506	-0.01254
-0.00506	-0.00135	-0.00506	-0.00881
-0.00506	-0.00881	-0.00506	-0.01254
-0.00506	-0.00881	-0.00506	-0.01254
-0.00506	-0.01254	-0.00506	-0.01627
-0.00506	-0.01254	-0.00506	-0.00881
-0.00506	-0.00881	-0.00506	-0.01254
-0.00506	-0.01254	-0.00506	-0.01254
-0.00505	-0.01254	-0.00505	-0.01627
-0.00505	-0.01254	-0.00505	-0.01254
-0.00505	-0.00881	-0.00505	-0.01627
-0.00505	-0.01254	-0.00505	-0.01254
-0.00505	-0.01254	-0.00505	-0.01254
-0.00505	-0.01627	-0.00505	-0.01627
-0.00505	-0.01254	-0.00505	-0.01627
-0.00505	-0.01254	-0.00505	-0.01254
-0.00504	-0.01254	-0.00504	-0.01627
-0.00504	-0.00881	-0.00504	-0.01254
-0.00504	-0.00508	-0.00504	-0.01254
-0.00504	-0.00881	-0.00504	-0.01254
-0.00504	-0.00881	-0.00504	-0.01627
-0.00504	-0.01254	-0.00504	-0.01254
-0.00504	-0.01254	-0.00504	-0.01627
-0.00504	-0.01254	-0.00504	-0.01627
-0.00503	-0.01627	-0.00503	-0.01627
-0.00503	-0.01627	-0.00503	-0.01627
-0.00503	-0.00881	-0.00503	-0.01627
-0.00503	-0.01627	-0.00503	-0.01254
-0.00503	-0.01999	-0.00503	-0.01254
-0.00503	-0.00881	-0.00503	-0.01254
-0.00503	-0.01254	-0.00503	-0.01627
-0.00503	-0.01627	-0.00503	-0.01627
-0.00502	-0.01627	-0.00502	-0.01627
-0.00502	-0.00881	-0.00502	-0.01627
-0.00502	-0.01254	-0.00502	-0.01627
-0.00502	-0.00881	-0.00502	-0.01627
-0.00502	-0.00508	-0.00502	-0.01254
-0.00502	-0.00881	-0.00502	-0.01254
-0.00502	-0.01627	-0.00502	-0.01254
-0.00502	-0.01999	-0.00502	-0.00508
-0.00501	-0.00881	-0.00501	-0.01254
-0.00501	-0.00881	-0.00501	-0.01254
-0.00501	-0.01254	-0.00501	-0.01254
-0.00501	-0.00881	-0.00501	-0.01627
-0.00501	-0.00881	-0.00501	-0.01627
-0.00501	-0.00881	-0.00501	-0.00881
-0.00501	-0.00881	-0.00501	-0.01254
-0.00501	-0.00881	-0.00501	-0.01254
-0.005	-0.01254	-0.005	-0.01627
-0.005	-0.00881	-0.005	-0.01254
-0.005	-0.00508	-0.005	-0.00881
-0.005	-0.00881	-0.005	-0.01254
-0.005	-0.01254	-0.005	-0.01254
-0.005	-0.01254	-0.005	-0.01627
-0.005	-0.01627	-0.005	-0.01627
-0.005	-0.01627	-0.005	-0.01627
-0.00499	-0.01627	-0.00499	-0.01627
-0.00499	-0.01254	-0.00499	-0.01254
-0.00499	-0.01254	-0.00499	-0.01254
-0.00499	-0.01254	-0.00499	-0.00881
-0.00499	-0.00881	-0.00499	-0.01254
-0.00499	-0.01254	-0.00499	-0.01254
-0.00499	-0.01254	-0.00499	-0.01999
-0.00499	-0.00881	-0.00499	-0.01627
-0.00498	-0.00881	-0.00498	-0.00881
-0.00498	-0.01254	-0.00498	-0.01254
-0.00498	-0.01254	-0.00498	-0.01627
-0.00498	-0.00881	-0.00498	-0.01254
-0.00498	-0.01627	-0.00498	-0.01254
-0.00498	-0.01627	-0.00498	-0.01627
-0.00498	-0.00881	-0.00498	-0.01627
-0.00498	-0.01254	-0.00498	-0.01254
-0.00497	-0.01254	-0.00497	-0.01254
-0.00497	-0.01627	-0.00497	-0.01627
-0.00497	-0.01254	-0.00497	-0.01627
-0.00497	-0.00881	-0.00497	-0.01254
-0.00497	-0.00881	-0.00497	-0.00881
-0.00497	-0.01999	-0.00497	-0.01627
-0.00497	-0.01254	-0.00497	-0.01627
-0.00497	-0.00881	-0.00497	-0.01254
-0.00496	-0.01254	-0.00496	-0.00881
-0.00496	-0.00881	-0.00496	-0.01627
-0.00496	-0.00881	-0.00496	-0.01627
-0.00496	-0.01254	-0.00496	-0.01627
-0.00496	-0.00881	-0.00496	-0.01627
-0.00496	-0.01254	-0.00496	-0.00881
-0.00496	-0.01627	-0.00496	-0.00881
-0.00496	-0.01254	-0.00496	-0.01254
-0.00495	-0.01254	-0.00495	-0.01627
-0.00495	-0.01254	-0.00495	-0.01627
-0.00495	-0.00881	-0.00495	-0.01627
-0.00495	-0.01254	-0.00495	-0.01627
-0.00495	-0.01254	-0.00495	-0.01999
-0.00495	-0.00881	-0.00495	-0.01999
-0.00495	-0.01254	-0.00495	-0.01627
-0.00495	-0.01627	-0.00495	-0.01254
-0.00494	-0.00881	-0.00494	-0.01627
-0.00494	-0.01254	-0.00494	-0.01627
-0.00494	-0.00881	-0.00494	-0.00881
-0.00494	-0.00881	-0.00494	-0.01254
-0.00494	-0.01254	-0.00494	-0.01254
-0.00494	-0.01254	-0.00494	-0.01627
-0.00494	-0.01627	-0.00494	-0.00508
-0.00494	-0.01627	-0.00494	-0.01254
-0.00493	-0.01254	-0.00493	-0.01627
-0.00493	-0.01254	-0.00493	-0.01627
-0.00493	-0.01254	-0.00493	-0.01254
-0.00493	-0.01254	-0.00493	-0.00881
-0.00493	-0.01627	-0.00493	-0.01254
-0.00493	-0.01999	-0.00493	-0.01254
-0.00493	-0.01627	-0.00493	-0.01254
-0.00493	-0.00881	-0.00493	-0.01627
-0.00492	-0.00508	-0.00492	-0.01627
-0.00492	-0.00881	-0.00492	-0.01627
-0.00492	-0.00881	-0.00492	-0.01254
-0.00492	-0.01627	-0.00492	-0.01627
-0.00492	-0.01254	-0.00492	-0.00881
-0.00492	-0.01627	-0.00492	-0.00881
-0.00492	-0.01627	-0.00492	-0.00508
-0.00492	-0.01254	-0.00492	-0.00881
-0.00491	-0.01627	-0.00491	-0.01627
-0.00491	-0.01627	-0.00491	-0.01254
-0.00491	-0.01627	-0.00491	-0.01627
-0.00491	-0.01627	-0.00491	-0.01999
-0.00491	-0.01254	-0.00491	-0.01627
-0.00491	-0.01254	-0.00491	-0.01627
-0.00491	-0.01254	-0.00491	-0.01627
-0.00491	-0.01254	-0.00491	-0.01627
-0.0049	-0.00881	-0.0049	-0.01627
-0.0049	-0.00881	-0.0049	-0.01999
-0.0049	-0.00881	-0.0049	-0.01254
-0.0049	-0.00881	-0.0049	-0.00881
-0.0049	-0.01254	-0.0049	-0.00881
-0.0049	-0.01254	-0.0049	-0.01254
-0.0049	-0.01627	-0.0049	-0.01254
-0.0049	-0.01627	-0.0049	-0.00881
-0.00489	-0.01627	-0.00489	-0.00881
-0.00489	-0.01627	-0.00489	-0.01627
-0.00489	-0.01999	-0.00489	-0.01627
-0.00489	-0.01254	-0.00489	-0.01627
-0.00489	-0.01254	-0.00489	-0.00881
-0.00489	-0.01627	-0.00489	-0.01254
-0.00489	-0.01627	-0.00489	-0.01254
-0.00489	-0.01254	-0.00489	-0.01254
-0.00488	-0.01254	-0.00488	-0.01627
-0.00488	-0.00508	-0.00488	-0.01254
-0.00488	-0.00881	-0.00488	-0.01254
-0.00488	-0.00881	-0.00488	-0.01627
-0.00488	-0.00881	-0.00488	-0.01627
-0.00488	-0.00881	-0.00488	-0.01999
-0.00488	-0.01254	-0.00488	-0.01627
-0.00488	-0.01254	-0.00488	-0.01254
-0.00487	-0.01254	-0.00487	-0.01254
-0.00487	-0.01627	-0.00487	-0.01254
-0.00487	-0.00881	-0.00487	-0.01254
-0.00487	-0.00881	-0.00487	-0.01254
-0.00487	-0.00881	-0.00487	-0.01627
-0.00487	-0.01254	-0.00487	-0.01254
-0.00487	-0.01254	-0.00487	-0.01254
-0.00487	-0.00881	-0.00487	-0.01627
-0.00486	-0.00508	-0.00486	-0.01254
-0.00486	-0.00508	-0.00486	-0.01254
-0.00486	-0.00881	-0.00486	-0.01254
-0.00486	-0.01254	-0.00486	-0.01254
-0.00486	-0.00881	-0.00486	-0.01999
-0.00486	-0.00881	-0.00486	-0.01999
-0.00486	-0.01254	-0.00486	-0.01254
-0.00486	-0.01627	-0.00486	-0.00508
-0.00485	-0.01999	-0.00485	-0.00881
-0.00485	-0.00881	-0.00485	-0.01254
-0.00485	-0.01627	-0.00485	-0.01627
-0.00485	-0.01627	-0.00485	-0.01627
-0.00485	-0.00881	-0.00485	-0.01254
-0.00485	-0.01254	-0.00485	-0.01254
-0.00485	-0.01254	-0.00485	-0.01254
-0.00485	-0.00881	-0.00485	-0.00881
-0.00484	-0.00881	-0.00484	-0.01254
-0.00484	-0.00508	-0.00484	-0.01254
-0.00484	-0.00881	-0.00484	-0.00881
-0.00484	-0.01254	-0.00484	-0.01254
-0.00484	-0.00881	-0.00484	-0.01627
-0.00484	-0.01627	-0.00484	-0.01254
-0.00484	-0.01254	-0.00484	-0.01254
-0.00484	-0.01254	-0.00484	-0.01627
-0.00483	-0.00881	-0.00483	-0.01254
-0.00483	-0.01627	-0.00483	-0.01254
-0.00483	-0.01254	-0.00483	-0.01254
-0.00483	-0.00881	-0.00483	-0.01627
-0.00483	-0.00881	-0.00483	-0.01627
-0.00483	-0.01254	-0.00483	-0.01254
-0.00483	-0.00881	-0.00483	-0.01254
-0.00483	-0.00881	-0.00483	-0.01254
-0.00482	-0.00881	-0.00482	-0.01254
-0.00482	-0.00508	-0.00482	-0.00508
-0.00482	-0.00135	-0.00482	-0.01254
-0.00482	-0.00881	-0.00482	-0.01627
-0.00482	-0.01254	-0.00482	-0.01999
-0.00482	-0.00881	-0.00482	-0.01999
-0.00482	-0.01254	-0.00482	-0.01627
-0.00482	-0.01627	-0.00482	-0.01627
-0.00481	-0.01999	-0.00481	-0.01254
-0.00481	-0.00881	-0.00481	-0.01627
-0.00481	-0.01254	-0.00481	-0.00881
-0.00481	-0.01627	-0.00481	-0.00881
-0.00481	-0.01254	-0.00481	-0.01627
-0.00481	-0.01627	-0.00481	-0.00881
-0.00481	-0.01254	-0.00481	-0.01627
-0.00481	-0.00881	-0.00481	-0.01999
-0.0048	-0.00881	-0.0048	-0.01627
-0.0048	-0.00881	-0.0048	-0.01254
-0.0048	-0.01254	-0.0048	-0.01254
-0.0048	-0.01254	-0.0048	-0.01999
-0.0048	-0.00881	-0.0048	-0.01627
-0.0048	-0.00881	-0.0048	-0.01254
-0.0048	-0.00881	-0.0048	-0.01254
-0.0048	-0.01254	-0.0048	-0.01254
-0.00479	-0.01254	-0.00479	-0.01254
-0.00479	-0.00881	-0.00479	-0.00881
-0.00479	-0.00881	-0.00479	-0.00881
-0.00479	-0.00881	-0.00479	-0.01254
-0.00479	-0.00881	-0.00479	-0.01254
-0.00479	-0.01254	-0.00479	-0.01627
-0.00479	-0.00881	-0.00479	-0.01254
-0.00479	-0.00881	-0.00479	-0.00881
-0.00478	-0.01254	-0.00478	-0.00881
-0.00478	-0.01254	-0.00478	-0.01254
-0.00478	-0.00508	-0.00478	-0.01627
-0.00478	-0.00881	-0.00478	-0.01254
-0.00478	-0.00881	-0.00478	-0.01254
-0.00478	-0.01254	-0.00478	-0.01627
-0.00478	-0.00508	-0.00478	-0.00881
-0.00478	-0.00135	-0.00478	-0.01254
-0.00477	-0.00881	-0.00477	-0.01627
-0.00477	-0.00881	-0.00477	-0.01254
-0.00477	-0.00881	-0.00477	-0.01254
-0.00477	-0.01254	-0.00477	-0.01254
-0.00477	-0.00881	-0.00477	-0.01627
-0.00477	-0.00881	-0.00477	-0.01627
-0.00477	-0.01254	-0.00477	-0.01254
-0.00477	-0.00881	-0.00477	-0.01627
-0.00476	-0.00508	-0.00476	-0.01627
-0.00476	-0.00881	-0.00476	-0.01999
-0.00476	-0.00881	-0.00476	-0.01254
-0.00476	-0.01254	-0.00476	-0.01254
-0.00476	-0.01254	-0.00476	-0.01254
-0.00476	-0.00881	-0.00476	-0.01254
-0.00476	-0.00881	-0.00476	-0.01627
-0.00476	-0.00881	-0.00476	-0.01254
-0.00475	-0.01254	-0.00475	-0.01627
-0.00475	-0.01627	-0.00475	-0.01254
-0.00475	-0.01254	-0.00475	-0.01254
-0.00475	-0.01254	-0.00475	-0.01627
-0.00475	-0.01254	-0.00475	-0.00881
-0.00475	-0.01254	-0.00475	-0.01254
-0.00475	-0.00135	-0.00475	-0.00881
-0.00475	-0.00881	-0.00475	-0.01254
-0.00474	-0.00881	-0.00474	-0.00881
-0.00474	-0.00881	-0.00474	-0.01254
-0.00474	-0.00881	-0.00474	-0.01254
-0.00474	-0.01254	-0.00474	-0.01254
-0.00474	-0.00881	-0.00474	-0.00881
-0.00474	-0.01254	-0.00474	-0.01627
-0.00474	-0.01254	-0.00474	-0.01254
-0.00474	-0.01627	-0.00474	-0.01627
-0.00473	-0.01627	-0.00473	-0.01627
-0.00473	-0.01254	-0.00473	-0.01254
-0.00473	-0.01254	-0.00473	-0.01627
-0.00473	-0.00881	-0.00473	-0.01254
-0.00473	-0.01254	-0.00473	-0.00881
-0.00473	-0.01254	-0.00473	-0.01254
-0.00473	-0.00508	-0.00473	-0.01627
-0.00473	-0.01254	-0.00473	-0.01254
-0.00472	-0.01627	-0.00472	-0.00881
-0.00472	-0.00881	-0.00472	-0.01254
-0.00472	-0.01254	-0.00472	-0.00881
-0.00472	-0.01254	-0.00472	-0.01254
-0.00472	-0.00881	-0.00472	-0.01254
-0.00472	-0.01254	-0.00472	-0.01254
-0.00472	-0.01627	-0.00472	-0.01627
-0.00472	-0.01254	-0.00472	-0.00881
-0.00471	-0.00881	-0.00471	-0.01254
-0.00471	-0.01254	-0.00471	-0.01254
-0.00471	-0.00881	-0.00471	-0.00881
-0.00471	-0.00881	-0.00471	-0.00881
-0.00471	-0.01254	-0.00471	-0.00508
-0.00471	-0.00881	-0.00471	-0.00881
-0.00471	-0.00508	-0.00471	-0.00508
-0.00471	-0.00508	-0.00471	-0.01254
-0.0047	-0.00508	-0.0047	-0.01999
-0.0047	-0.00881	-0.0047	-0.01999
-0.0047	-0.00881	-0.0047	-0.01627
-0.0047	-0.00881	-0.0047	-0.01627
-0.0047	-0.00881	-0.0047	-0.01254
-0.0047	-0.01254	-0.0047	-0.01254
-0.0047	-0.01627	-0.0047	-0.01254
-0.0047	-0.01254	-0.0047	-0.01627
-0.00469	-0.00881	-0.00469	-0.00881
-0.00469	-0.01254	-0.00469	-0.01254
-0.00469	-0.01254	-0.00469	-0.01254
-0.00469	-0.00881	-0.00469	-0.00881
-0.00469	-0.00881	-0.00469	-0.01627
-0.00469	-0.00881	-0.00469	-0.01254
-0.00469	-0.00135	-0.00469	-0.01627
-0.00469	-0.00135	-0.00469	-0.01254
-0.00468	-0.00881	-0.00468	-0.01254
-0.00468	-0.01254	-0.00468	-0.01254
-0.00468	-0.01254	-0.00468	-0.01254
-0.00468	-0.01627	-0.00468	-0.01254
-0.00468	-0.01627	-0.00468	-0.01999
-0.00468	-0.01627	-0.00468	-0.01254
-0.00468	-0.01627	-0.00468	-0.01627
-0.00468	-0.01627	-0.00468	-0.01999
-0.00467	-0.01254	-0.00467	-0.01627
-0.00467	-0.00881	-0.00467	-0.00881
-0.00467	-0.00881	-0.00467	-0.00881
-0.00467	-0.00881	-0.00467	-0.01254
-0.00467	-0.00508	-0.00467	-0.01254
-0.00467	-0.00508	-0.00467	-0.01627
-0.00467	-0.00508	-0.00467	-0.01254
-0.00467	-0.00881	-0.00467	-0.01254
-0.00466	-0.01254	-0.00466	-0.01254
-0.00466	-0.01254	-0.00466	-0.01627
-0.00466	-0.00881	-0.00466	-0.01627
-0.00466	-0.01627	-0.00466	-0.01627
-0.00466	-0.01627	-0.00466	-0.01999
-0.00466	-0.00508	-0.00466	-0.01627
-0.00466	-0.00881	-0.00466	-0.01627
-0.00466	-0.01254	-0.00466	-0.01254
-0.00465	-0.01254	-0.00465	-0.01254
-0.00465	-0.01254	-0.00465	-0.01254
-0.00465	-0.00508	-0.00465	-0.01254
-0.00465	-0.00508	-0.00465	-0.01254
-0.00465	-0.00135	-0.00465	-0.01254
-0.00465	-0.00508	-0.00465	-0.01627
-0.00465	-0.00508	-0.00465	-0.00881
-0.00465	-0.00881	-0.00465	-0.00881
-0.00464	-0.00881	-0.00464	-0.01254
-0.00464	-0.01254	-0.00464	-0.00881
-0.00464	-0.01627	-0.00464	-0.01627
-0.00464	-0.00881	-0.00464	-0.01627
-0.00464	-0.01254	-0.00464	-0.00881
-0.00464	-0.00881	-0.00464	-0.01627
-0.00464	-0.01254	-0.00464	-0.00881
-0.00464	-0.01254	-0.00464	-0.00881
-0.00463	-0.01254	-0.00463	-0.01254
-0.00463	-0.00508	-0.00463	-0.01254
-0.00463	-0.00135	-0.00463	-0.01999
-0.00463	-0.00508	-0.00463	-0.01627
-0.00463	-0.00881	-0.00463	-0.01627
-0.00463	-0.01254	-0.00463	-0.01627
-0.00463	-0.01254	-0.00463	-0.01254
-0.00463	-0.01627	-0.00463	-0.01627
-0.00462	-0.01254	-0.00462	-0.01627
-0.00462	-0.01627	-0.00462	-0.01627
-0.00462	-0.01627	-0.00462	-0.01627
-0.00462	-0.01254	-0.00462	-0.01254
-0.00462	-0.00881	-0.00462	-0.01627
-0.00462	-0.01254	-0.00462	-0.00881
-0.00462	-0.01627	-0.00462	-0.00881
-0.00462	-0.00881	-0.00462	-0.01254
-0.00461	-0.01254	-0.00461	-0.01254
-0.00461	-0.01254	-0.00461	-0.00881
-0.00461	-0.00508	-0.00461	-0.01254
-0.00461	-0.00508	-0.00461	-0.00881
-0.00461	-0.00881	-0.00461	-0.01254
-0.00461	-0.00881	-0.00461	-0.00881
-0.00461	-0.00508	-0.00461	-0.01627
-0.00461	-0.00881	-0.00461	-0.01627
-0.0046	-0.01627	-0.0046	-0.01627
-0.0046	-0.01627	-0.0046	-0.01627
-0.0046	-0.00881	-0.0046	-0.01627
-0.0046	-0.01627	-0.0046	-0.01254
-0.0046	-0.01254	-0.0046	-0.01254
-0.0046	-0.01254	-0.0046	-0.01627
-0.0046	-0.00881	-0.0046	-0.01627
-0.0046	-0.01254	-0.0046	-0.00881
-0.00459	-0.00881	-0.00459	-0.00881
-0.00459	-0.00881	-0.00459	-0.01254
-0.00459	-0.00508	-0.00459	-0.00881
-0.00459	-0.00881	-0.00459	-0.01627
-0.00459	-0.01254	-0.00459	-0.01627
-0.00459	-0.01254	-0.00459	-0.00881
-0.00459	-0.01254	-0.00459	-0.01627
-0.00459	-0.01254	-0.00459	-0.01254
-0.00458	-0.01627	-0.00458	-0.01254
-0.00458	-0.01254	-0.00458	-0.01254
-0.00458	-0.01254	-0.00458	-0.01254
-0.00458	-0.01254	-0.00458	-0.00881
-0.00458	-0.00881	-0.00458	-0.01254
-0.00458	-0.00881	-0.00458	-0.01627
-0.00458	-0.00508	-0.00458	-0.01999
-0.00458	-0.00508	-0.00458	-0.01999
-0.00457	-0.00881	-0.00457	-0.01627
-0.00457	-0.01254	-0.00457	-0.01254
-0.00457	-0.01254	-0.00457	-0.01254
-0.00457	-0.00508	-0.00457	-0.01627
-0.00457	-0.00881	-0.00457	-0.00881
-0.00457	-0.01254	-0.00457	-0.00881
-0.00457	-0.00881	-0.00457	-0.00881
-0.00457	-0.01254	-0.00457	-0.01254
-0.00456	-0.00881	-0.00456	-0.01254
-0.00456	-0.00881	-0.00456	-0.01254
-0.00456	-0.01254	-0.00456	-0.01254
-0.00456	-0.00881	-0.00456	-0.01627
-0.00456	-0.01254	-0.00456	-0.01254
-0.00456	-0.00508	-0.00456	-0.01254
-0.00456	-0.00881	-0.00456	-0.01627
-0.00456	-0.01254	-0.00456	-0.01254
-0.00455	-0.01254	-0.00455	-0.01254
-0.00455	-0.00881	-0.00455	-0.00881
-0.00455	-0.00881	-0.00455	-0.01254
-0.00455	-0.00881	-0.00455	-0.01254
-0.00455	-0.01627	-0.00455	-0.00881
-0.00455	-0.01627	-0.00455	-0.01254
-0.00455	-0.00881	-0.00455	-0.01254
-0.00455	-0.01254	-0.00455	-0.01627
-0.00454	-0.01254	-0.00454	-0.01254
-0.00454	-0.00881	-0.00454	-0.01254
-0.00454	-0.00881	-0.00454	-0.01254
-0.00454	-0.00881	-0.00454	-0.00881
-0.00454	-0.00508	-0.00454	-0.01999
-0.00454	-0.00135	-0.00454	-0.01254
-0.00454	-0.00508	-0.00454	-0.01627
-0.00454	-0.00881	-0.00454	-0.01627
-0.00453	-0.01254	-0.00453	-0.01254
-0.00453	-0.01254	-0.00453	-0.01627
-0.00453	-0.01627	-0.00453	-0.00881
-0.00453	-0.01254	-0.00453	-0.01254
-0.00453	-0.00881	-0.00453	-0.01627
-0.00453	-0.00881	-0.00453	-0.01627
-0.00453	-0.01627	-0.00453	-0.01254
-0.00453	-0.01254	-0.00453	-0.01627
-0.00452	-0.01254	-0.00452	-0.01254
-0.00452	-0.00881	-0.00452	-0.01254
-0.00452	-0.01254	-0.00452	-0.01627
-0.00452	-0.00881	-0.00452	-0.01254
-0.00452	-0.00881	-0.00452	-0.01254
-0.00452	-0.01254	-0.00452	-0.00881
-0.00452	-0.00508	-0.00452	-0.00881
-0.00452	-0.00881	-0.00452	-0.01254
-0.00451	-0.00881	-0.00451	-0.00508
-0.00451	-0.00881	-0.00451	-0.01254
-0.00451	-0.01254	-0.00451	-0.01627
-0.00451	-0.01627	-0.00451	-0.00881
-0.00451	-0.00881	-0.00451	-0.01254
-0.00451	-0.00881	-0.00451	-0.00881
-0.00451	-0.01254	-0.00451	-0.00881
-0.00451	-0.00881	-0.00451	-0.00881
-0.0045	-0.00881	-0.0045	-0.00881
-0.0045	-0.01254	-0.0045	-0.00881
-0.0045	-0.01627	-0.0045	-0.01627
-0.0045	-0.01254	-0.0045	-0.01254
-0.0045	-0.01254	-0.0045	-0.00881
-0.0045	-0.00508	-0.0045	-0.01254
-0.0045	-0.01254	-0.0045	-0.01254
-0.0045	-0.00881	-0.0045	-0.00881
-0.00449	-0.00881	-0.00449	-0.01254
-0.00449	-0.01627	-0.00449	-0.00881
-0.00449	-0.01254	-0.00449	-0.00881
-0.00449	-0.01627	-0.00449	-0.00881
-0.00449	-0.01627	-0.00449	-0.01627
-0.00449	-0.00881	-0.00449	-0.00881
-0.00449	-0.01627	-0.00449	-0.01627
-0.00449	-0.01627	-0.00449	-0.01627
-0.00448	-0.00881	-0.00448	-0.01254
-0.00448	-0.00881	-0.00448	-0.01627
-0.00448	-0.00508	-0.00448	-0.01254
-0.00448	-0.00508	-0.00448	-0.01627
-0.00448	-0.00508	-0.00448	-0.01254
-0.00448	-0.00508	-0.00448	-0.01254
-0.00448	-0.00508	-0.00448	-0.01627
-0.00448	-0.00881	-0.00448	-0.01999
-0.00447	-0.00881	-0.00447	-0.01627
-0.00447	-0.01254	-0.00447	-0.01254
-0.00447	-0.01627	-0.00447	-0.01254
-0.00447	-0.01254	-0.00447	-0.01254
-0.00447	-0.01254	-0.00447	-0.01254
-0.00447	-0.00881	-0.00447	-0.00881
-0.00447	-0.00881	-0.00447	-0.01254
-0.00447	-0.01627	-0.00447	-0.00881
-0.00446	-0.01627	-0.00446	-0.00881
-0.00446	-0.01254	-0.00446	-0.00881
-0.00446	-0.00881	-0.00446	-0.00881
-0.00446	-0.00881	-0.00446	-0.00881
-0.00446	-0.00881	-0.00446	-0.00881
-0.00446	-0.01627	-0.00446	-0.00881
-0.00446	-0.01254	-0.00446	-0.01254
-0.00446	-0.01254	-0.00446	-0.01254
-0.00445	-0.01627	-0.00445	-0.00881
-0.00445	-0.00881	-0.00445	-0.00881
-0.00445	-0.00508	-0.00445	-0.00881
-0.00445	-0.01627	-0.00445	-0.01254
-0.00445	-0.01254	-0.00445	-0.01999
-0.00445	-0.01254	-0.00445	-0.01254
-0.00445	-0.01254	-0.00445	-0.01254
-0.00445	-0.01627	-0.00445	-0.01627
-0.00444	-0.01999	-0.00444	-0.01627
-0.00444	-0.01254	-0.00444	-0.00881
-0.00444	-0.00881	-0.00444	-0.01254
-0.00444	-0.00508	-0.00444	-0.01254
-0.00444	-0.01254	-0.00444	-0.01254
-0.00444	-0.00881	-0.00444	-0.01627
-0.00444	-0.00881	-0.00444	-0.01627
-0.00444	-0.01627	-0.00444	-0.01254
-0.00443	-0.01254	-0.00443	-0.01627
-0.00443	-0.01254	-0.00443	-0.00881
-0.00443	-0.01627	-0.00443	-0.01254
-0.00443	-0.01254	-0.00443	-0.01254
-0.00443	-0.01254	-0.00443	-0.00881
-0.00443	-0.01627	-0.00443	-0.00881
-0.00443	-0.01254	-0.00443	-0.00881
-0.00443	-0.00881	-0.00443	-0.01254
-0.00442	-0.00881	-0.00442	-0.00881
-0.00442	-0.01627	-0.00442	-0.00881
-0.00442	-0.00881	-0.00442	-0.00881
-0.00442	-0.00881	-0.00442	-0.00881
-0.00442	-0.00508	-0.00442	-0.00881
-0.00442	-0.00508	-0.00442	-0.01254
-0.00442	-0.00881	-0.00442	-0.01627
-0.00442	-0.00881	-0.00442	-0.01254
-0.00441	-0.01254	-0.00441	-0.01254
-0.00441	-0.00508	-0.00441	-0.01254
-0.00441	-0.01254	-0.00441	-0.01627
-0.00441	-0.01627	-0.00441	-0.01254
-0.00441	-0.00881	-0.00441	-0.01254
-0.00441	-0.01254	-0.00441	-0.00881
-0.00441	-0.01254	-0.00441	-0.01254
-0.00441	-0.00881	-0.00441	-0.01254
-0.0044	-0.00508	-0.0044	-0.01627
-0.0044	-0.00881	-0.0044	-0.01254
-0.0044	-0.01254	-0.0044	-0.01627
-0.0044	-0.01254	-0.0044	-0.01627
-0.0044	-0.01627	-0.0044	-0.01254
-0.0044	-0.01254	-0.0044	-0.01627
-0.0044	-0.01254	-0.0044	-0.01254
-0.0044	-0.01254	-0.0044	-0.01254
-0.00439	-0.00881	-0.00439	-0.01254
-0.00439	-0.01254	-0.00439	-0.01627
-0.00439	-0.01254	-0.00439	-0.01254
-0.00439	-0.01627	-0.00439	-0.01254
-0.00439	-0.01254	-0.00439	-0.00881
-0.00439	-0.00881	-0.00439	-0.00508
-0.00439	-0.00881	-0.00439	-0.00881
-0.00439	-0.01627	-0.00439	-0.01254
-0.00438	-0.01254	-0.00438	-0.01254
-0.00438	-0.00881	-0.00438	-0.01254
-0.00438	-0.00881	-0.00438	-0.01254
-0.00438	-0.01627	-0.00438	-0.01254
-0.00438	-0.01254	-0.00438	-0.01254
-0.00438	-0.01627	-0.00438	-0.01254
-0.00438	-0.01627	-0.00438	-0.01627
-0.00438	-0.00881	-0.00438	-0.01627
-0.00437	-0.01627	-0.00437	-0.01627
-0.00437	-0.01999	-0.00437	-0.00881
-0.00437	-0.01254	-0.00437	-0.01254
-0.00437	-0.01254	-0.00437	-0.01627
-0.00437	-0.00508	-0.00437	-0.01627
-0.00437	-0.00508	-0.00437	-0.01627
-0.00437	-0.00881	-0.00437	-0.01627
-0.00437	-0.00881	-0.00437	-0.01254
-0.00436	-0.01254	-0.00436	-0.00881
-0.00436	-0.01627	-0.00436	-0.00881
-0.00436	-0.01627	-0.00436	-0.00881
-0.00436	-0.01254	-0.00436	-0.00881
-0.00436	-0.01627	-0.00436	-0.00881
-0.00436	-0.01627	-0.00436	-0.00881
-0.00436	-0.01254	-0.00436	-0.01627
-0.00436	-0.00881	-0.00436	-0.01627
-0.00435	-0.00508	-0.00435	-0.01254
-0.00435	-0.00881	-0.00435	-0.01627
-0.00435	-0.00508	-0.00435	-0.01254
-0.00435	-0.00881	-0.00435	-0.01627
-0.00435	-0.00508	-0.00435	-0.01254
-0.00435	-0.00881	-0.00435	-0.00881
-0.00435	-0.01627	-0.00435	-0.01254
-0.00435	-0.01254	-0.00435	-0.01254
-0.00434	-0.01254	-0.00434	-0.01627
-0.00434	-0.01254	-0.00434	-0.00881
-0.00434	-0.01254	-0.00434	-0.01254
-0.00434	-0.01999	-0.00434	-0.01254
-0.00434	-0.01627	-0.00434	-0.01627
-0.00434	-0.01254	-0.00434	-0.01627
-0.00434	-0.00881	-0.00434	-0.00881
-0.00434	-0.00881	-0.00434	-0.01627
-0.00433	-0.00881	-0.00433	-0.01254
-0.00433	-0.01254	-0.00433	-0.00881
-0.00433	-0.00881	-0.00433	-0.01254
-0.00433	-0.01254	-0.00433	-0.00881
-0.00433	-0.01627	-0.00433	-0.00881
-0.00433	-0.01627	-0.00433	-0.00881
-0.00433	-0.01254	-0.00433	-0.01627
-0.00433	-0.00881	-0.00433	-0.01627
-0.00432	-0.01254	-0.00432	-0.01627
-0.00432	-0.00881	-0.00432	-0.01254
-0.00432	-0.00881	-0.00432	-0.01254
-0.00432	-0.00881	-0.00432	-0.01627
-0.00432	-0.01254	-0.00432	-0.01254
-0.00432	-0.00881	-0.00432	-0.00508
-0.00432	-0.00881	-0.00432	-0.00881
-0.00432	-0.00508	-0.00432	-0.01254
-0.00431	-0.00508	-0.00431	-0.01627
-0.00431	-0.01254	-0.00431	-0.01254
-0.00431	-0.01254	-0.00431	-0.01254
-0.00431	-0.00881	-0.00431	-0.01254
-0.00431	-0.01254	-0.00431	-0.01254
-0.00431	-0.00881	-0.00431	-0.01999
-0.00431	-0.01254	-0.00431	-0.01254
-0.00431	-0.01254	-0.00431	-0.01627
-0.0043	-0.01627	-0.0043	-0.01254
-0.0043	-0.01254	-0.0043	-0.01254
-0.0043	-0.01254	-0.0043	-0.01254
-0.0043	-0.01627	-0.0043	-0.01254
-0.0043	-0.01254	-0.0043	-0.01254
-0.0043	-0.00508	-0.0043	-0.01254
-0.0043	-0.00881	-0.0043	-0.01254
-0.0043	-0.01254	-0.0043	-0.01254
-0.00429	-0.01254	-0.00429	-0.01254
-0.00429	-0.00881	-0.00429	-0.01254
-0.00429	-0.00881	-0.00429	-0.01254
-0.00429	-0.00881	-0.00429	-0.00881
-0.00429	-0.01254	-0.00429	-0.01254
-0.00429	-0.01627	-0.00429	-0.01254
-0.00429	-0.01627	-0.00429	-0.00881
-0.00429	-0.01254	-0.00429	-0.00881
-0.00428	-0.01254	-0.00428	-0.01254
-0.00428	-0.01627	-0.00428	-0.01627
-0.00428	-0.01627	-0.00428	-0.01627
-0.00428	-0.00881	-0.00428	-0.01999
-0.00428	-0.01254	-0.00428	-0.01627
-0.00428	-0.00881	-0.00428	-0.01627
-0.00428	-0.00508	-0.00428	-0.01627
-0.00428	-0.01254	-0.00428	-0.00508
-0.00427	-0.01254	-0.00427	-0.00881
-0.00427	-0.01254	-0.00427	-0.01254
-0.00427	-0.01627	-0.00427	-0.01627
-0.00427	-0.01254	-0.00427	-0.01254
-0.00427	-0.01254	-0.00427	-0.01254
-0.00427	-0.01627	-0.00427	-0.01254
-0.00427	-0.00881	-0.00427	-0.00881
-0.00427	-0.01627	-0.00427	-0.01254
-0.00426	-0.00881	-0.00426	-0.01254
-0.00426	-0.01254	-0.00426	-0.00881
-0.00426	-0.01627	-0.00426	-0.00881
-0.00426	-0.00881	-0.00426	-0.00881
-0.00426	-0.01627	-0.00426	-0.00508
-0.00426	-0.00881	-0.00426	-0.00881
-0.00426	-0.00508	-0.00426	-0.01254
-0.00426	-0.00881	-0.00426	-0.01254
-0.00425	-0.00881	-0.00425	-0.01254
-0.00425	-0.01627	-0.00425	-0.01627
-0.00425	-0.01999	-0.00425	-0.01254
-0.00425	-0.01254	-0.00425	-0.01254
-0.00425	-0.01254	-0.00425	-0.01254
-0.00425	-0.01254	-0.00425	-0.01254
-0.00425	-0.01999	-0.00425	-0.01254
-0.00425	-0.01627	-0.00425	-0.01254
-0.00424	-0.01254	-0.00424	-0.01627
-0.00424	-0.01627	-0.00424	-0.01627
-0.00424	-0.01254	-0.00424	-0.01254
-0.00424	-0.00881	-0.00424	-0.01627
-0.00424	-0.01627	-0.00424	-0.01627
-0.00424	-0.01627	-0.00424	-0.01254
-0.00424	-0.01254	-0.00424	-0.01254
-0.00424	-0.01627	-0.00424	-0.01627
-0.00423	-0.01254	-0.00423	-0.01627
-0.00423	-0.01254	-0.00423	-0.01254
-0.00423	-0.01627	-0.00423	-0.00881
-0.00423	-0.01627	-0.00423	-0.00881
-0.00423	-0.01627	-0.00423	-0.01627
-0.00423	-0.01254	-0.00423	-0.00881
-0.00423	-0.00881	-0.00423	-0.01254
-0.00423	-0.01254	-0.00423	-0.00881
-0.00422	-0.01254	-0.00422	-0.00881
-0.00422	-0.00508	-0.00422	-0.00508
-0.00422	-0.00881	-0.00422	-0.00881
-0.00422	-0.00881	-0.00422	-0.00881
-0.00422	-0.00881	-0.00422	-0.01254
-0.00422	-0.00881	-0.00422	-0.01254
-0.00422	-0.01627	-0.00422	-0.00508
-0.00422	-0.01254	-0.00422	-0.00881
-0.00421	-0.01254	-0.00421	-0.01254
-0.00421	-0.01254	-0.00421	-0.01254
-0.00421	-0.00881	-0.00421	-0.01254
-0.00421	-0.01254	-0.00421	-0.00881
-0.00421	-0.01254	-0.00421	-0.01254
-0.00421	-0.01627	-0.00421	-0.01627
-0.00421	-0.01627	-0.00421	-0.01627
-0.00421	-0.00881	-0.00421	-0.01999
-0.0042	-0.00508	-0.0042	-0.01627
-0.0042	-0.00508	-0.0042	-0.01627
-0.0042	-0.00881	-0.0042	-0.01627
-0.0042	-0.01254	-0.0042	-0.01254
-0.0042	-0.01254	-0.0042	-0.00881
-0.0042	-0.01254	-0.0042	-0.01254
-0.0042	-0.01627	-0.0042	-0.00881
-0.0042	-0.01627	-0.0042	-0.01254
-0.00419	-0.01254	-0.00419	-0.01254
-0.00419	-0.01254	-0.00419	-0.01254
-0.00419	-0.01627	-0.00419	-0.01627
-0.00419	-0.01999	-0.00419	-0.01627
-0.00419	-0.01627	-0.00419	-0.01254
-0.00419	-0.01254	-0.00419	-0.01254
-0.00419	-0.01254	-0.00419	-0.00881
-0.00419	-0.00881	-0.00419	-0.00881
-0.00418	-0.00881	-0.00418	-0.00881
-0.00418	-0.00508	-0.00418	-0.01254
-0.00418	-0.00881	-0.00418	-0.01254
-0.00418	-0.00881	-0.00418	-0.01627
-0.00418	-0.00881	-0.00418	-0.01254
-0.00418	-0.01254	-0.00418	-0.01254
-0.00418	-0.01254	-0.00418	-0.00508
-0.00418	-0.00881	-0.00418	-0.01254
-0.00417	-0.00881	-0.00417	-0.00881
-0.00417	-0.01254	-0.00417	-0.00881
-0.00417	-0.00881	-0.00417	-0.01254
-0.00417	-0.00881	-0.00417	-0.00881
-0.00417	-0.00881	-0.00417	-0.00881
-0.00417	-0.01254	-0.00417	-0.00881
-0.00417	-0.00881	-0.00417	-0.00881
-0.00417	-0.00881	-0.00417	-0.01627
-0.00416	-0.01254	-0.00416	-0.01254
-0.00416	-0.01254	-0.00416	-0.00881
-0.00416	-0.01254	-0.00416	-0.01254
-0.00416	-0.01627	-0.00416	-0.01254
-0.00416	-0.01254	-0.00416	-0.01254
-0.00416	-0.01999	-0.00416	-0.01254
-0.00416	-0.01254	-0.00416	-0.01254
-0.00416	-0.01254	-0.00416	-0.01254
-0.00415	-0.00881	-0.00415	-0.01254
-0.00415	-0.00508	-0.00415	-0.00881
-0.00415	-0.00508	-0.00415	-0.01254
-0.00415	-0.00508	-0.00415	-0.01254
-0.00415	-0.00508	-0.00415	-0.00881
-0.00415	-0.00881	-0.00415	-0.01627
-0.00415	-0.00881	-0.00415	-0.01254
-0.00415	-0.01254	-0.00415	-0.01627
-0.00414	-0.01254	-0.00414	-0.01254
-0.00414	-0.01627	-0.00414	-0.01627
-0.00414	-0.01999	-0.00414	-0.02372
-0.00414	-0.01627	-0.00414	-0.01254
-0.00414	-0.01254	-0.00414	-0.01254
-0.00414	-0.01627	-0.00414	-0.01254
-0.00414	-0.01254	-0.00414	-0.00881
-0.00414	-0.00881	-0.00414	-0.01254
-0.00413	-0.00881	-0.00413	-0.00881
-0.00413	-0.00881	-0.00413	-0.00881
-0.00413	-0.00135	-0.00413	-0.00881
-0.00413	-0.00508	-0.00413	-0.00881
-0.00413	-0.00881	-0.00413	-0.00881
-0.00413	-0.01254	-0.00413	-0.01254
-0.00413	-0.00881	-0.00413	-0.01254
-0.00413	-0.00881	-0.00413	-0.01254
-0.00412	-0.01254	-0.00412	-0.01627
-0.00412	-0.01999	-0.00412	-0.01627
-0.00412	-0.01627	-0.00412	-0.01627
-0.00412	-0.00881	-0.00412	-0.01627
-0.00412	-0.00881	-0.00412	-0.01254
-0.00412	-0.00881	-0.00412	-0.01254
-0.00412	-0.01254	-0.00412	-0.01254
-0.00412	-0.00881	-0.00412	-0.01627
-0.00411	-0.00508	-0.00411	-0.01254
-0.00411	-0.01254	-0.00411	-0.00881
-0.00411	-0.01254	-0.00411	-0.01254
-0.00411	-0.01254	-0.00411	-0.01254
-0.00411	-0.01627	-0.00411	-0.01254
-0.00411	-0.01254	-0.00411	-0.01254
-0.00411	-0.01627	-0.00411	-0.01254
-0.00411	-0.01627	-0.00411	-0.00881
-0.0041	-0.01627	-0.0041	-0.01254
-0.0041	-0.00881	-0.0041	-0.01627
-0.0041	-0.00881	-0.0041	-0.00881
-0.0041	-0.00881	-0.0041	-0.01254
-0.0041	-0.00881	-0.0041	-0.01627
-0.0041	-0.00508	-0.0041	-0.01254
-0.0041	-0.00881	-0.0041	-0.01254
-0.0041	-0.01254	-0.0041	-0.01627
-0.00409	-0.00881	-0.00409	-0.01254
-0.00409	-0.01254	-0.00409	-0.01627
-0.00409	-0.01254	-0.00409	-0.01627
-0.00409	-0.01254	-0.00409	-0.01627
-0.00409	-0.01254	-0.00409	-0.00881
-0.00409	-0.01254	-0.00409	-0.00508
-0.00409	-0.01627	-0.00409	-0.00881
-0.00409	-0.01254	-0.00409	-0.00881
-0.00408	-0.01627	-0.00408	-0.00881
-0.00408	-0.01254	-0.00408	-0.01627
-0.00408	-0.00881	-0.00408	-0.01254
-0.00408	-0.00881	-0.00408	-0.01254
-0.00408	-0.00881	-0.00408	-0.01627
-0.00408	-0.00881	-0.00408	-0.01999
-0.00408	-0.00881	-0.00408	-0.01627
-0.00408	-0.00881	-0.00408	-0.00881
-0.00407	-0.01254	-0.00407	-0.00881
-0.00407	-0.01254	-0.00407	-0.00881
-0.00407	-0.01254	-0.00407	-0.00508
-0.00407	-0.01627	-0.00407	-0.00881
-0.00407	-0.01627	-0.00407	-0.00881
-0.00407	-0.01627	-0.00407	-0.00881
-0.00407	-0.01254	-0.00407	-0.01254
-0.00407	-0.01254	-0.00407	-0.01254
-0.00406	-0.00881	-0.00406	-0.00508
-0.00406	-0.01254	-0.00406	-0.00881
-0.00406	-0.01627	-0.00406	-0.01254
-0.00406	-0.01254	-0.00406	-0.01254
-0.00406	-0.01254	-0.00406	-0.01254
-0.00406	-0.01627	-0.00406	-0.01627
-0.00406	-0.01254	-0.00406	-0.01254
-0.00406	-0.01254	-0.00406	-0.00881
-0.00405	-0.01254	-0.00405	-0.01627
-0.00405	-0.01254	-0.00405	-0.01627
-0.00405	-0.01627	-0.00405	-0.01627
-0.00405	-0.01627	-0.00405	-0.01627
-0.00405	-0.01627	-0.00405	-0.01254
-0.00405	-0.01254	-0.00405	-0.01254
-0.00405	-0.01254	-0.00405	-0.00881
-0.00405	-0.00508	-0.00405	-0.00881
-0.00404	-0.00881	-0.00404	-0.00881
-0.00404	-0.00881	-0.00404	-0.01627
-0.00404	-0.00881	-0.00404	-0.01254
-0.00404	-0.00881	-0.00404	-0.00881
-0.00404	-0.00508	-0.00404	-0.00881
-0.00404	-0.01627	-0.00404	-0.01254
-0.00404	-0.01627	-0.00404	-0.00881
-0.00404	-0.01254	-0.00404	-0.00881
-0.00403	-0.01254	-0.00403	-0.01254
-0.00403	-0.00881	-0.00403	-0.01627
-0.00403	-0.01254	-0.00403	-0.01254
-0.00403	-0.01254	-0.00403	-0.00881
-0.00403	-0.01254	-0.00403	-0.01254
-0.00403	-0.01254	-0.00403	-0.00508
-0.00403	-0.01254	-0.00403	-0.00881
-0.00403	-0.00881	-0.00403	-0.01627
-0.00402	-0.01254	-0.00402	-0.00881
-0.00402	-0.01254	-0.00402	-0.01254
-0.00402	-0.00508	-0.00402	-0.01254
-0.00402	-0.00881	-0.00402	-0.01254
-0.00402	-0.01254	-0.00402	-0.00881
-0.00402	-0.01254	-0.00402	-0.00881
-0.00402	-0.01254	-0.00402	-0.00881
-0.00402	-0.01254	-0.00402	-0.00881
-0.00401	-0.00881	-0.00401	-0.00881
-0.00401	-0.01627	-0.00401	-0.01254
-0.00401	-0.01627	-0.00401	-0.01627
-0.00401	-0.01254	-0.00401	-0.01627
-0.00401	-0.01627	-0.00401	-0.01254
-0.00401	-0.01254	-0.00401	-0.00881
-0.00401	-0.00881	-0.00401	-0.00881
-0.00401	-0.00881	-0.00401	-0.01254
-0.004	-0.00508	-0.004	-0.01627
-0.004	-0.00881	-0.004	-0.01254
-0.004	-0.00881	-0.004	-0.01254
-0.004	-0.01627	-0.004	-0.01254
-0.004	-0.00881	-0.004	-0.01254
-0.004	-0.01254	-0.004	-0.01627
-0.004	-0.01254	-0.004	-0.00881
-0.004	-0.01627	-0.004	-0.00508
-0.00399	-0.01254	-0.00399	-0.00881
-0.00399	-0.00881	-0.00399	-0.00881
-0.00399	-0.00881	-0.00399	-0.01627
-0.00399	-0.00881	-0.00399	-0.01254
-0.00399	-0.00881	-0.00399	-0.01627
-0.00399	-0.01254	-0.00399	-0.01627
-0.00399	-0.01254	-0.00399	-0.01627
-0.00399	-0.01627	-0.00399	-0.00508
-0.00398	-0.00881	-0.00398	0.0322
-0.00398	-0.00508	-0.00398	0.12168
-0.00398	-0.01254	-0.00398	0.28945
-0.00398	-0.01627	-0.00398	0.47586
-0.00398	-0.01627	-0.00398	0.67718
-0.00398	-0.00881	-0.00398	0.91206
-0.00398	-0.00881	-0.00398	1.16185
-0.00398	-0.00881	-0.00398	1.42656
-0.00397	-0.00881	-0.00397	1.68007
-0.00397	-0.01254	-0.00397	1.91868
-0.00397	-0.01254	-0.00397	2.14237
-0.00397	-0.01254	-0.00397	2.33251
-0.00397	-0.00881	-0.00397	2.51147
-0.00397	-0.00881	-0.00397	2.67551
-0.00397	-0.00508	-0.00397	2.82091
-0.00397	-0.00135	-0.00397	2.92157
-0.00396	-0.00881	-0.00396	2.99614
-0.00396	-0.00508	-0.00396	3.05206
-0.00396	-0.00881	-0.00396	3.08189
-0.00396	-0.00881	-0.00396	3.09307
-0.00396	-0.00881	-0.00396	3.07816
-0.00396	-0.01627	-0.00396	3.03715
-0.00396	-0.01627	-0.00396	2.9775
-0.00396	-0.01254	-0.00396	2.8992
-0.00395	-0.00881	-0.00395	2.78736
-0.00395	-0.01254	-0.00395	2.64941
-0.00395	-0.01627	-0.00395	2.49283
-0.00395	-0.00881	-0.00395	2.30269
-0.00395	-0.00881	-0.00395	2.10136
-0.00395	-0.00881	-0.00395	1.8814
-0.00395	-0.00881	-0.00395	1.66889
-0.00395	-0.00508	-0.00395	1.44147
-0.00394	-0.00881	-0.00394	1.21405
-0.00394	-0.00135	-0.00394	0.99408
-0.00394	0.02102	-0.00394	0.79276
-0.00394	0.09558	-0.00394	0.59516
-0.00394	0.22607	-0.00394	0.41621
-0.00394	0.39384	-0.00394	0.24098
-0.00394	0.58771	-0.00394	0.03966
-0.00394	0.81513	-0.00394	-0.18776
-0.00393	1.06492	-0.00393	-0.42637
-0.00393	1.31471	-0.00393	-0.66498
-0.00393	1.54959	-0.00393	-0.91849
-0.00393	1.76582	-0.00393	-1.17947
-0.00393	1.9746	-0.00393	-1.40689
-0.00393	2.16847	-0.00393	-1.60821
-0.00393	2.33251	-0.00393	-1.78344
-0.00393	2.48537	-0.00393	-1.92884
-0.00392	2.63077	-0.00392	-2.0556
-0.00392	2.74635	-0.00392	-2.15626
-0.00392	2.83955	-0.00392	-2.24574
-0.00392	2.90293	-0.00392	-2.31658
-0.00392	2.94767	-0.00392	-2.38368
-0.00392	2.95513	-0.00392	-2.44706
-0.00392	2.95513	-0.00392	-2.49553
-0.00392	2.94021	-0.00392	-2.52536
-0.00391	2.91412	-0.00391	-2.54773
-0.00391	2.85074	-0.00391	-2.56264
-0.00391	2.77244	-0.00391	-2.5701
-0.00391	2.66805	-0.00391	-2.55891
-0.00391	2.54129	-0.00391	-2.53654
-0.00391	2.39962	-0.00391	-2.49926
-0.00391	2.24304	-0.00391	-2.44334
-0.00391	2.07154	-0.00391	-2.36877
-0.0039	1.89631	-0.0039	-2.27557
-0.0039	1.72481	-0.0039	-2.15999
-0.0039	1.5384	-0.0039	-2.03323
-0.0039	1.34454	-0.0039	-1.90274
-0.0039	1.15812	-0.0039	-1.77971
-0.0039	0.96798	-0.0039	-1.65668
-0.0039	0.76293	-0.0039	-1.52619
-0.0039	0.53924	-0.0039	-1.40316
-0.00389	0.28945	-0.00389	-1.28386
-0.00389	0.02475	-0.00389	-1.15337
-0.00389	-0.24741	-0.00389	-1.02288
-0.00389	-0.5233	-0.00389	-0.90731
-0.00389	-0.78801	-0.00389	-0.79546
-0.00389	-1.04153	-0.00389	-0.6948
-0.00389	-1.2764	-0.00389	-0.60532
-0.00389	-1.49637	-0.00389	-0.52703
-0.00388	-1.70142	-0.00388	-0.45992
-0.00388	-1.8841	-0.00388	-0.404
-0.00388	-2.05933	-0.00388	-0.3518
-0.00388	-2.23083	-0.00388	-0.30707
-0.00388	-2.39114	-0.00388	-0.26978
-0.00388	-2.52908	-0.00388	-0.23996
-0.00388	-2.65212	-0.00388	-0.22132
-0.00388	-2.75278	-0.00388	-0.21759
-0.00387	-2.82734	-0.00387	-0.21759
-0.00387	-2.87581	-0.00387	-0.22877
-0.00387	-2.88327	-0.00387	-0.2325
-0.00387	-2.87208	-0.00387	-0.24741
-0.00387	-2.83107	-0.00387	-0.26606
-0.00387	-2.76396	-0.00387	-0.28843
-0.00387	-2.67449	-0.00387	-0.31825
-0.00387	-2.56264	-0.00387	-0.33316
-0.00386	-2.43961	-0.00386	-0.3518
-0.00386	-2.31285	-0.00386	-0.36672
-0.00386	-2.18236	-0.00386	-0.38163
-0.00386	-2.04442	-0.00386	-0.39654
-0.00386	-1.90647	-0.00386	-0.41891
-0.00386	-1.76853	-0.00386	-0.42637
-0.00386	-1.62686	-0.00386	-0.43755
-0.00386	-1.474	-0.00386	-0.44128
-0.00385	-1.32114	-0.00385	-0.43755
-0.00385	-1.16083	-0.00385	-0.43383
-0.00385	-1.0117	-0.00385	-0.41891
-0.00385	-0.86257	-0.00385	-0.40027
-0.00385	-0.71717	-0.00385	-0.3779
-0.00385	-0.58295	-0.00385	-0.34808
-0.00385	-0.45619	-0.00385	-0.31825
-0.00385	-0.34435	-0.00385	-0.27724
-0.00384	-0.24741	-0.00384	-0.22877
-0.00384	-0.15421	-0.00384	-0.17285
-0.00384	-0.0871	-0.00384	-0.11693
-0.00384	-0.03491	-0.00384	-0.05728
-0.00384	0.0061	-0.00384	0.0061
-0.00384	0.04339	-0.00384	0.08067
-0.00384	0.06948	-0.00384	0.14778
-0.00384	0.0844	-0.00384	0.22234
-0.00383	0.0844	-0.00383	0.29318
-0.00383	0.08813	-0.00383	0.37147
-0.00383	0.08067	-0.00383	0.44231
-0.00383	0.06948	-0.00383	0.50569
-0.00383	0.04339	-0.00383	0.55788
-0.00383	0.00238	-0.00383	0.61008
-0.00383	-0.03863	-0.00383	0.65854
-0.00383	-0.08337	-0.00383	0.6921
-0.00382	-0.13184	-0.00382	0.71819
-0.00382	-0.18031	-0.00382	0.73311
-0.00382	-0.23623	-0.00382	0.73684
-0.00382	-0.27724	-0.00382	0.72938
-0.00382	-0.32571	-0.00382	0.72565
-0.00382	-0.37417	-0.00382	0.69955
-0.00382	-0.41146	-0.00382	0.65854
-0.00382	-0.45992	-0.00382	0.60635
-0.00381	-0.49721	-0.00381	0.5467
-0.00381	-0.53076	-0.00381	0.48704
-0.00381	-0.55313	-0.00381	0.41248
-0.00381	-0.5755	-0.00381	0.33419
-0.00381	-0.58668	-0.00381	0.25589
-0.00381	-0.59414	-0.00381	0.16642
-0.00381	-0.59414	-0.00381	0.08067
-0.00381	-0.59041	-0.00381	-0.00881
-0.0038	-0.57177	-0.0038	-0.0871
-0.0038	-0.54567	-0.0038	-0.17285
-0.0038	-0.51585	-0.0038	-0.25114
-0.0038	-0.47111	-0.0038	-0.32198
-0.0038	-0.42264	-0.0038	-0.39282
-0.0038	-0.3518	-0.0038	-0.44501
-0.0038	-0.28843	-0.0038	-0.50093
-0.0038	-0.21386	-0.0038	-0.54567
-0.00379	-0.1393	-0.00379	-0.57177
-0.00379	-0.04609	-0.00379	-0.59414
-0.00379	0.05084	-0.00379	-0.60532
-0.00379	0.13659	-0.00379	-0.61278
-0.00379	0.22234	-0.00379	-0.60532
-0.00379	0.31182	-0.00379	-0.58668
-0.00379	0.39757	-0.00379	-0.55686
-0.00379	0.47586	-0.00379	-0.5233
-0.00378	0.55042	-0.00378	-0.47856
-0.00378	0.61008	-0.00378	-0.4301
-0.00378	0.66227	-0.00378	-0.3779
-0.00378	0.70328	-0.00378	-0.31079
-0.00378	0.72938	-0.00378	-0.24741
-0.00378	0.74802	-0.00378	-0.17658
-0.00378	0.74429	-0.00378	-0.10947
-0.00378	0.74056	-0.00378	-0.05355
-0.00377	0.71819	-0.00377	0.00983
-0.00377	0.69582	-0.00377	0.07321
-0.00377	0.66227	-0.00377	0.12541
-0.00377	0.6138	-0.00377	0.17015
-0.00377	0.55788	-0.00377	0.20743
-0.00377	0.4945	-0.00377	0.24098
-0.00377	0.42739	-0.00377	0.27081
-0.00377	0.35656	-0.00377	0.28572
-0.00376	0.27826	-0.00376	0.30063
-0.00376	0.19997	-0.00376	0.30436
-0.00376	0.12541	-0.00376	0.30809
-0.00376	0.04339	-0.00376	0.31182
-0.00376	-0.03118	-0.00376	0.31182
-0.00376	-0.10574	-0.00376	0.31182
-0.00376	-0.17285	-0.00376	0.31555
-0.00376	-0.23623	-0.00376	0.31182
-0.00375	-0.29961	-0.00375	0.30436
-0.00375	-0.3518	-0.00375	0.29691
-0.00375	-0.39654	-0.00375	0.28572
-0.00375	-0.43383	-0.00375	0.27081
-0.00375	-0.45619	-0.00375	0.25217
-0.00375	-0.47111	-0.00375	0.22234
-0.00375	-0.48975	-0.00375	0.19252
-0.00375	-0.49348	-0.00375	0.17015
-0.00374	-0.49348	-0.00374	0.13659
-0.00374	-0.48229	-0.00374	0.11049
-0.00374	-0.45992	-0.00374	0.08813
-0.00374	-0.42637	-0.00374	0.06203
-0.00374	-0.39282	-0.00374	0.0322
-0.00374	-0.36299	-0.00374	0.00983
-0.00374	-0.31452	-0.00374	-0.01627
-0.00374	-0.26233	-0.00374	-0.03118
-0.00373	-0.21386	-0.00373	-0.05728
-0.00373	-0.16539	-0.00373	-0.07592
-0.00373	-0.1132	-0.00373	-0.0871
-0.00373	-0.06473	-0.00373	-0.09829
-0.00373	-0.01627	-0.00373	-0.09456
-0.00373	0.0322	-0.00373	-0.09829
-0.00373	0.06948	-0.00373	-0.10201
-0.00373	0.10304	-0.00373	-0.09456
-0.00372	0.14032	-0.00372	-0.0871
-0.00372	0.15896	-0.00372	-0.07219
-0.00372	0.18506	-0.00372	-0.04609
-0.00372	0.2037	-0.00372	-0.01999
-0.00372	0.22607	-0.00372	0.0061
-0.00372	0.23725	-0.00372	0.04339
-0.00372	0.25217	-0.00372	0.06948
-0.00372	0.26335	-0.00372	0.09558
-0.00371	0.27454	-0.00371	0.12541
-0.00371	0.27826	-0.00371	0.1515
-0.00371	0.28199	-0.00371	0.1776
-0.00371	0.28199	-0.00371	0.19624
-0.00371	0.27454	-0.00371	0.22234
-0.00371	0.26335	-0.00371	0.24844
-0.00371	0.24844	-0.00371	0.26335
-0.00371	0.23353	-0.00371	0.26708
-0.0037	0.21488	-0.0037	0.27454
-0.0037	0.19997	-0.0037	0.27081
-0.0037	0.17387	-0.0037	0.26708
-0.0037	0.15896	-0.0037	0.25589
-0.0037	0.14405	-0.0037	0.24471
-0.0037	0.11795	-0.0037	0.22607
-0.0037	0.09931	-0.0037	0.2037
-0.0037	0.08067	-0.0037	0.17015
-0.00369	0.06203	-0.00369	0.13286
-0.00369	0.04339	-0.00369	0.09931
-0.00369	0.02847	-0.00369	0.06203
-0.00369	0.01729	-0.00369	0.0322
-0.00369	0.00238	-0.00369	-0.00508
-0.00369	-0.00508	-0.00369	-0.05355
-0.00369	-0.01254	-0.00369	-0.08337
-0.00369	-0.02372	-0.00369	-0.10574
-0.00368	-0.02745	-0.00368	-0.11693
-0.00368	-0.02372	-0.00368	-0.13184
-0.00368	-0.02372	-0.00368	-0.14302
-0.00368	-0.01254	-0.00368	-0.15794
-0.00368	0.0061	-0.00368	-0.16167
-0.00368	0.01729	-0.00368	-0.16167
-0.00368	0.03966	-0.00368	-0.16539
-0.00368	0.06948	-0.00368	-0.15794
-0.00367	0.0844	-0.00367	-0.1393
-0.00367	0.11049	-0.00367	-0.11693
-0.00367	0.13286	-0.00367	-0.09829
-0.00367	0.17387	-0.00367	-0.07964
-0.00367	0.2037	-0.00367	-0.05728
-0.00367	0.22607	-0.00367	-0.03118
-0.00367	0.25589	-0.00367	-0.00135
-0.00367	0.27454	-0.00367	0.0322
-0.00366	0.28945	-0.00366	0.06948
-0.00366	0.30063	-0.00366	0.09931
-0.00366	0.30809	-0.00366	0.11795
-0.00366	0.30809	-0.00366	0.14032
-0.00366	0.30436	-0.00366	0.16642
-0.00366	0.29318	-0.00366	0.18879
-0.00366	0.27826	-0.00366	0.20743
-0.00366	0.25962	-0.00366	0.22234
-0.00365	0.22607	-0.00365	0.24471
-0.00365	0.19997	-0.00365	0.26335
-0.00365	0.1776	-0.00365	0.26708
-0.00365	0.14778	-0.00365	0.27081
-0.00365	0.11422	-0.00365	0.26708
-0.00365	0.06576	-0.00365	0.26335
-0.00365	0.02847	-0.00365	0.26708
-0.00365	0.00238	-0.00365	0.25962
-0.00364	-0.01999	-0.00364	0.24098
-0.00364	-0.03863	-0.00364	0.2298
-0.00364	-0.05355	-0.00364	0.21861
-0.00364	-0.07964	-0.00364	0.19997
-0.00364	-0.10574	-0.00364	0.18506
-0.00364	-0.12438	-0.00364	0.17015
-0.00364	-0.13557	-0.00364	0.1515
-0.00364	-0.14675	-0.00364	0.12914
-0.00363	-0.15421	-0.00363	0.10677
-0.00363	-0.15048	-0.00363	0.0844
-0.00363	-0.14302	-0.00363	0.06948
-0.00363	-0.13557	-0.00363	0.0583
-0.00363	-0.13184	-0.00363	0.04339
-0.00363	-0.12066	-0.00363	0.0322
-0.00363	-0.10201	-0.00363	0.01356
-0.00363	-0.08337	-0.00363	0.00238
-0.00362	-0.06473	-0.00362	-0.01627
-0.00362	-0.03863	-0.00362	-0.02745
-0.00362	-0.01627	-0.00362	-0.04236
-0.00362	-0.00508	-0.00362	-0.05728
-0.00362	0.01729	-0.00362	-0.07219
-0.00362	0.0322	-0.00362	-0.08337
-0.00362	0.05084	-0.00362	-0.09829
-0.00362	0.07321	-0.00362	-0.1132
-0.00361	0.08067	-0.00361	-0.12438
-0.00361	0.09931	-0.00361	-0.14302
-0.00361	0.10677	-0.00361	-0.15421
-0.00361	0.11422	-0.00361	-0.16539
-0.00361	0.12541	-0.00361	-0.18776
-0.00361	0.13286	-0.00361	-0.20268
-0.00361	0.12914	-0.00361	-0.21759
-0.00361	0.12168	-0.00361	-0.2325
-0.0036	0.12168	-0.0036	-0.25114
-0.0036	0.11795	-0.0036	-0.26606
-0.0036	0.11422	-0.0036	-0.28097
-0.0036	0.10304	-0.0036	-0.29588
-0.0036	0.09185	-0.0036	-0.30707
-0.0036	0.07321	-0.0036	-0.31452
-0.0036	0.0583	-0.0036	-0.32944
-0.0036	0.03966	-0.0036	-0.33689
-0.00359	0.0322	-0.00359	-0.34062
-0.00359	0.01356	-0.00359	-0.34808
-0.00359	-0.00135	-0.00359	-0.34808
-0.00359	-0.02372	-0.00359	-0.34808
-0.00359	-0.03863	-0.00359	-0.34062
-0.00359	-0.05355	-0.00359	-0.33689
-0.00359	-0.06846	-0.00359	-0.32198
-0.00359	-0.08337	-0.00359	-0.31079
-0.00358	-0.09456	-0.00358	-0.29588
-0.00358	-0.09829	-0.00358	-0.2847
-0.00358	-0.1132	-0.00358	-0.27351
-0.00358	-0.12438	-0.00358	-0.2586
-0.00358	-0.13184	-0.00358	-0.24741
-0.00358	-0.13557	-0.00358	-0.22877
-0.00358	-0.1393	-0.00358	-0.21759
-0.00358	-0.14675	-0.00358	-0.19895
-0.00357	-0.15048	-0.00357	-0.18031
-0.00357	-0.16167	-0.00357	-0.16539
-0.00357	-0.16167	-0.00357	-0.15048
-0.00357	-0.16912	-0.00357	-0.13557
-0.00357	-0.17658	-0.00357	-0.12066
-0.00357	-0.18776	-0.00357	-0.10574
-0.00357	-0.20268	-0.00357	-0.09456
-0.00357	-0.20268	-0.00357	-0.07592
-0.00356	-0.21386	-0.00356	-0.061
-0.00356	-0.22132	-0.00356	-0.04982
-0.00356	-0.2325	-0.00356	-0.03491
-0.00356	-0.24741	-0.00356	-0.02372
-0.00356	-0.25487	-0.00356	-0.01627
-0.00356	-0.26978	-0.00356	-0.00508
-0.00356	-0.28097	-0.00356	0.00238
-0.00356	-0.2847	-0.00356	0.0061
-0.00355	-0.29961	-0.00355	0.01729
-0.00355	-0.29961	-0.00355	0.02475
-0.00355	-0.31079	-0.00355	0.02847
-0.00355	-0.32198	-0.00355	0.0322
-0.00355	-0.31825	-0.00355	0.04339
-0.00355	-0.31452	-0.00355	0.04711
-0.00355	-0.32198	-0.00355	0.0583
-0.00355	-0.31825	-0.00355	0.06203
-0.00354	-0.31452	-0.00354	0.06948
-0.00354	-0.30334	-0.00354	0.07321
-0.00354	-0.29588	-0.00354	0.07694
-0.00354	-0.29588	-0.00354	0.0844
-0.00354	-0.28843	-0.00354	0.08813
-0.00354	-0.26978	-0.00354	0.09185
-0.00354	-0.26233	-0.00354	0.09931
-0.00354	-0.25487	-0.00354	0.10304
-0.00353	-0.24369	-0.00353	0.11049
-0.00353	-0.2325	-0.00353	0.11049
-0.00353	-0.21759	-0.00353	0.11422
-0.00353	-0.2064	-0.00353	0.11422
-0.00353	-0.19895	-0.00353	0.11795
-0.00353	-0.17658	-0.00353	0.12168
-0.00353	-0.15794	-0.00353	0.12168
-0.00353	-0.14675	-0.00353	0.12914
-0.00352	-0.13557	-0.00352	0.12914
-0.00352	-0.11693	-0.00352	0.12168
-0.00352	-0.10947	-0.00352	0.11795
-0.00352	-0.09829	-0.00352	0.12168
-0.00352	-0.08337	-0.00352	0.12168
-0.00352	-0.06846	-0.00352	0.11795
-0.00352	-0.061	-0.00352	0.11049
-0.00352	-0.05728	-0.00352	0.10677
-0.00351	-0.04982	-0.00351	0.09931
-0.00351	-0.04609	-0.00351	0.09558
-0.00351	-0.03491	-0.00351	0.09558
-0.00351	-0.02745	-0.00351	0.09185
-0.00351	-0.01999	-0.00351	0.08813
-0.00351	-0.01254	-0.00351	0.08067
-0.00351	-0.00135	-0.00351	0.07694
-0.00351	0.0061	-0.00351	0.07321
-0.0035	0.01729	-0.0035	0.07321
-0.0035	0.02475	-0.0035	0.06948
-0.0035	0.0322	-0.0035	0.06576
-0.0035	0.03966	-0.0035	0.06576
-0.0035	0.05457	-0.0035	0.05457
-0.0035	0.06576	-0.0035	0.05457
-0.0035	0.07694	-0.0035	0.05457
-0.0035	0.09185	-0.0035	0.0583
-0.00349	0.10304	-0.00349	0.04711
-0.00349	0.10677	-0.00349	0.04339
-0.00349	0.11795	-0.00349	0.03966
-0.00349	0.13286	-0.00349	0.02847
-0.00349	0.14032	-0.00349	0.02475
-0.00349	0.14778	-0.00349	0.00983
-0.00349	0.15523	-0.00349	0.00983
-0.00349	0.15896	-0.00349	0.00983
-0.00348	0.16642	-0.00348	0.00983
-0.00348	0.17015	-0.00348	-0.00135
-0.00348	0.17387	-0.00348	0.00238
-0.00348	0.17015	-0.00348	0.00238
-0.00348	0.1776	-0.00348	0.00238
-0.00348	0.1776	-0.00348	0.0061
-0.00348	0.1776	-0.00348	0.00983
-0.00348	0.1776	-0.00348	0.01356
-0.00347	0.17387	-0.00347	0.01729
-0.00347	0.17015	-0.00347	0.02475
-0.00347	0.17387	-0.00347	0.0322
-0.00347	0.1776	-0.00347	0.03966
-0.00347	0.17387	-0.00347	0.05084
-0.00347	0.17015	-0.00347	0.0583
-0.00347	0.16269	-0.00347	0.07694
-0.00347	0.15523	-0.00347	0.07694
-0.00346	0.14032	-0.00346	0.08813
-0.00346	0.13286	-0.00346	0.10304
-0.00346	0.13659	-0.00346	0.11049
-0.00346	0.12541	-0.00346	0.12168
-0.00346	0.12168	-0.00346	0.12914
-0.00346	0.11049	-0.00346	0.14778
-0.00346	0.10304	-0.00346	0.15523
-0.00346	0.09185	-0.00346	0.17015
-0.00345	0.0844	-0.00345	0.1776
-0.00345	0.08067	-0.00345	0.18506
-0.00345	0.07694	-0.00345	0.19252
-0.00345	0.07321	-0.00345	0.19252
-0.00345	0.06203	-0.00345	0.19997
-0.00345	0.05457	-0.00345	0.2037
-0.00345	0.05084	-0.00345	0.2037
-0.00345	0.04711	-0.00345	0.19997
-0.00344	0.04339	-0.00344	0.2037
-0.00344	0.03593	-0.00344	0.19997
-0.00344	0.0322	-0.00344	0.2037
-0.00344	0.02847	-0.00344	0.2037
-0.00344	0.02847	-0.00344	0.20743
-0.00344	0.02847	-0.00344	0.19624
-0.00344	0.02475	-0.00344	0.19997
-0.00344	0.0322	-0.00344	0.19624
-0.00343	0.03593	-0.00343	0.18879
-0.00343	0.03593	-0.00343	0.18506
-0.00343	0.04711	-0.00343	0.1776
-0.00343	0.05457	-0.00343	0.17387
-0.00343	0.06203	-0.00343	0.16269
-0.00343	0.06948	-0.00343	0.1515
-0.00343	0.06948	-0.00343	0.14778
-0.00343	0.08067	-0.00343	0.14032
-0.00342	0.0844	-0.00342	0.12914
-0.00342	0.0844	-0.00342	0.12168
-0.00342	0.09185	-0.00342	0.11422
-0.00342	0.09931	-0.00342	0.10677
-0.00342	0.10304	-0.00342	0.09558
-0.00342	0.11049	-0.00342	0.08813
-0.00342	0.11422	-0.00342	0.07694
-0.00342	0.11795	-0.00342	0.06203
-0.00341	0.12168	-0.00341	0.06203
-0.00341	0.12914	-0.00341	0.0583
-0.00341	0.13659	-0.00341	0.05457
-0.00341	0.13286	-0.00341	0.03966
-0.00341	0.13659	-0.00341	0.03966
-0.00341	0.13659	-0.00341	0.03593
-0.00341	0.14032	-0.00341	0.02847
-0.00341	0.14405	-0.00341	0.02475
-0.0034	0.14778	-0.0034	0.02475
-0.0034	0.14778	-0.0034	0.02102
-0.0034	0.1515	-0.0034	0.01729
-0.0034	0.15523	-0.0034	0.01356
-0.0034	0.1515	-0.0034	0.0061
-0.0034	0.1515	-0.0034	0.00238
-0.0034	0.14405	-0.0034	0.0061
-0.0034	0.14032	-0.0034	0.00983
-0.00339	0.13659	-0.00339	-0.00135
-0.00339	0.13659	-0.00339	-0.00508
-0.00339	0.13286	-0.00339	-0.00135
-0.00339	0.12541	-0.00339	0.00238
-0.00339	0.12168	-0.00339	0.0061
-0.00339	0.11795	-0.00339	0.00238
-0.00339	0.11049	-0.00339	0.0061
-0.00339	0.10304	-0.00339	0.00983
-0.00338	0.10304	-0.00338	0.00983
-0.00338	0.09185	-0.00338	0.00983
-0.00338	0.08813	-0.00338	0.01356
-0.00338	0.08813	-0.00338	0.00983
-0.00338	0.08067	-0.00338	0.01729
-0.00338	0.07694	-0.00338	0.02102
-0.00338	0.06948	-0.00338	0.02475
-0.00338	0.06203	-0.00338	0.02847
-0.00337	0.05457	-0.00337	0.02847
-0.00337	0.05457	-0.00337	0.02102
-0.00337	0.04711	-0.00337	0.02475
-0.00337	0.03966	-0.00337	0.01729
-0.00337	0.02847	-0.00337	0.00983
-0.00337	0.02475	-0.00337	0.00983
-0.00337	0.01356	-0.00337	0.00983
-0.00337	0.02102	-0.00337	0.0061
-0.00336	0.00983	-0.00336	0.0061
-0.00336	0.00983	-0.00336	-0.00135
-0.00336	0.00238	-0.00336	-0.00135
-0.00336	0.00238	-0.00336	-0.00881
-0.00336	-0.00135	-0.00336	-0.00881
-0.00336	-0.00135	-0.00336	-0.01627
-0.00336	0.00238	-0.00336	-0.01999
-0.00336	0.00238	-0.00336	-0.01627
-0.00335	-0.00135	-0.00335	-0.01999
-0.00335	-0.00508	-0.00335	-0.02745
-0.00335	-0.00508	-0.00335	-0.02745
-0.00335	-0.00508	-0.00335	-0.03491
-0.00335	0.00238	-0.00335	-0.03491
-0.00335	-0.00135	-0.00335	-0.04236
-0.00335	-0.00135	-0.00335	-0.05355
-0.00335	-0.00508	-0.00335	-0.061
-0.00334	-0.00135	-0.00334	-0.06846
-0.00334	-0.00508	-0.00334	-0.06473
-0.00334	-0.00881	-0.00334	-0.07219
-0.00334	-0.00881	-0.00334	-0.07219
-0.00334	-0.00508	-0.00334	-0.07592
-0.00334	-0.00508	-0.00334	-0.07592
-0.00334	-0.01254	-0.00334	-0.08337
-0.00334	-0.01254	-0.00334	-0.07964
-0.00333	-0.01254	-0.00333	-0.07964
-0.00333	-0.00881	-0.00333	-0.08337
-0.00333	-0.00881	-0.00333	-0.08337
-0.00333	-0.00881	-0.00333	-0.08337
-0.00333	-0.00135	-0.00333	-0.08337
-0.00333	0.00238	-0.00333	-0.07964
-0.00333	0.00983	-0.00333	-0.07592
-0.00333	0.00983	-0.00333	-0.07219
-0.00332	0.01729	-0.00332	-0.07219
-0.00332	0.02475	-0.00332	-0.08337
-0.00332	0.03966	-0.00332	-0.0871
-0.00332	0.05084	-0.00332	-0.09083
-0.00332	0.06576	-0.00332	-0.09456
-0.00332	0.08067	-0.00332	-0.09829
-0.00332	0.10304	-0.00332	-0.09456
-0.00332	0.12168	-0.00332	-0.09083
-0.00331	0.14032	-0.00331	-0.09829
-0.00331	0.16642	-0.00331	-0.0871
-0.00331	0.18133	-0.00331	-0.07592
-0.00331	0.2037	-0.00331	-0.061
-0.00331	0.2298	-0.00331	-0.04609
-0.00331	0.24844	-0.00331	-0.02745
-0.00331	0.27081	-0.00331	-0.00508
-0.00331	0.28572	-0.00331	0.02102
-0.0033	0.30436	-0.0033	0.04711
-0.0033	0.31555	-0.0033	0.06948
-0.0033	0.32673	-0.0033	0.10304
-0.0033	0.34164	-0.0033	0.12541
-0.0033	0.35283	-0.0033	0.14778
-0.0033	0.35656	-0.0033	0.16642
-0.0033	0.36401	-0.0033	0.17387
-0.0033	0.37147	-0.0033	0.18879
-0.00329	0.3752	-0.00329	0.20743
-0.00329	0.37893	-0.00329	0.22607
-0.00329	0.37147	-0.00329	0.24098
-0.00329	0.37147	-0.00329	0.24844
-0.00329	0.36401	-0.00329	0.25962
-0.00329	0.3491	-0.00329	0.27081
-0.00329	0.34164	-0.00329	0.28199
-0.00329	0.33046	-0.00329	0.28572
-0.00328	0.31555	-0.00328	0.29691
-0.00328	0.30063	-0.00328	0.30436
-0.00328	0.27826	-0.00328	0.31182
-0.00328	0.24844	-0.00328	0.31182
-0.00328	0.21861	-0.00328	0.31182
-0.00328	0.18506	-0.00328	0.30063
-0.00328	0.1515	-0.00328	0.28572
-0.00328	0.12168	-0.00328	0.27454
-0.00327	0.0844	-0.00327	0.26335
-0.00327	0.05457	-0.00327	0.25217
-0.00327	0.00983	-0.00327	0.24098
-0.00327	-0.02745	-0.00327	0.2298
-0.00327	-0.05728	-0.00327	0.21861
-0.00327	-0.09829	-0.00327	0.2037
-0.00327	-0.12811	-0.00327	0.19252
-0.00327	-0.16167	-0.00327	0.17015
-0.00326	-0.19895	-0.00326	0.1515
-0.00326	-0.22877	-0.00326	0.12914
-0.00326	-0.26978	-0.00326	0.10304
-0.00326	-0.29588	-0.00326	0.08067
-0.00326	-0.32944	-0.00326	0.0583
-0.00326	-0.35926	-0.00326	0.0322
-0.00326	-0.38163	-0.00326	0.00983
-0.00326	-0.404	-0.00326	-0.01254
-0.00325	-0.4301	-0.00325	-0.03863
-0.00325	-0.45247	-0.00325	-0.06846
-0.00325	-0.47484	-0.00325	-0.10574
-0.00325	-0.49348	-0.00325	-0.13557
-0.00325	-0.50839	-0.00325	-0.16539
-0.00325	-0.51957	-0.00325	-0.19895
-0.00325	-0.5233	-0.00325	-0.2325
-0.00325	-0.53076	-0.00325	-0.26233
-0.00324	-0.53449	-0.00324	-0.28097
-0.00324	-0.53076	-0.00324	-0.31825
-0.00324	-0.52703	-0.00324	-0.34062
-0.00324	-0.5233	-0.00324	-0.36299
-0.00324	-0.50839	-0.00324	-0.38536
-0.00324	-0.50093	-0.00324	-0.41518
-0.00324	-0.49348	-0.00324	-0.43383
-0.00324	-0.47484	-0.00324	-0.45992
-0.00323	-0.46365	-0.00323	-0.48602
-0.00323	-0.45247	-0.00323	-0.50839
-0.00323	-0.44128	-0.00323	-0.53449
-0.00323	-0.42637	-0.00323	-0.54194
-0.00323	-0.41518	-0.00323	-0.55686
-0.00323	-0.40027	-0.00323	-0.57177
-0.00323	-0.38163	-0.00323	-0.58295
-0.00323	-0.37045	-0.00323	-0.59041
-0.00322	-0.36299	-0.00322	-0.59041
-0.00322	-0.34435	-0.00322	-0.59787
-0.00322	-0.33316	-0.00322	-0.59787
-0.00322	-0.31825	-0.00322	-0.59041
-0.00322	-0.31079	-0.00322	-0.58668
-0.00322	-0.29588	-0.00322	-0.5755
-0.00322	-0.2847	-0.00322	-0.57177
-0.00322	-0.28097	-0.00322	-0.55686
-0.00321	-0.26606	-0.00321	-0.5494
-0.00321	-0.25114	-0.00321	-0.54194
-0.00321	-0.23996	-0.00321	-0.5233
-0.00321	-0.22877	-0.00321	-0.50839
-0.00321	-0.22877	-0.00321	-0.48975
-0.00321	-0.21759	-0.00321	-0.47111
-0.00321	-0.21759	-0.00321	-0.45247
-0.00321	-0.21759	-0.00321	-0.43383
-0.0032	-0.22132	-0.0032	-0.41518
-0.0032	-0.22877	-0.0032	-0.39282
-0.0032	-0.22505	-0.0032	-0.37417
-0.0032	-0.22877	-0.0032	-0.3518
-0.0032	-0.2325	-0.0032	-0.32944
-0.0032	-0.23623	-0.0032	-0.30334
-0.0032	-0.24369	-0.0032	-0.28097
-0.0032	-0.23996	-0.0032	-0.25487
-0.00319	-0.23623	-0.00319	-0.23996
-0.00319	-0.23623	-0.00319	-0.22505
-0.00319	-0.23623	-0.00319	-0.20268
-0.00319	-0.23623	-0.00319	-0.18776
-0.00319	-0.23996	-0.00319	-0.17658
-0.00319	-0.23996	-0.00319	-0.16167
-0.00319	-0.23623	-0.00319	-0.14302
-0.00319	-0.23623	-0.00319	-0.12811
-0.00318	-0.22505	-0.00318	-0.12066
-0.00318	-0.22505	-0.00318	-0.10574
-0.00318	-0.21759	-0.00318	-0.09829
-0.00318	-0.21759	-0.00318	-0.09083
-0.00318	-0.21386	-0.00318	-0.0871
-0.00318	-0.19895	-0.00318	-0.08337
-0.00318	-0.19522	-0.00318	-0.07219
-0.00318	-0.18403	-0.00318	-0.06846
-0.00317	-0.16539	-0.00317	-0.05728
-0.00317	-0.15421	-0.00317	-0.04982
-0.00317	-0.13557	-0.00317	-0.04609
-0.00317	-0.12811	-0.00317	-0.04236
-0.00317	-0.1132	-0.00317	-0.03491
-0.00317	-0.10201	-0.00317	-0.02372
-0.00317	-0.0871	-0.00317	-0.01627
-0.00317	-0.06846	-0.00317	-0.01254
-0.00316	-0.04982	-0.00316	-0.00135
-0.00316	-0.03491	-0.00316	0.0061
-0.00316	-0.02745	-0.00316	0.01356
-0.00316	-0.01627	-0.00316	0.02102
-0.00316	-0.00881	-0.00316	0.02847
-0.00316	0.0061	-0.00316	0.04339
-0.00316	0.01356	-0.00316	0.05457
-0.00316	0.02102	-0.00316	0.06203
-0.00315	0.02847	-0.00315	0.07321
-0.00315	0.03593	-0.00315	0.08067
-0.00315	0.04339	-0.00315	0.08813
-0.00315	0.04711	-0.00315	0.10677
-0.00315	0.05084	-0.00315	0.11422
-0.00315	0.05084	-0.00315	0.12541
-0.00315	0.05457	-0.00315	0.13659
-0.00315	0.05084	-0.00315	0.14405
-0.00314	0.04711	-0.00314	0.15523
-0.00314	0.05084	-0.00314	0.16642
-0.00314	0.05457	-0.00314	0.16642
-0.00314	0.04339	-0.00314	0.1776
-0.00314	0.04339	-0.00314	0.18506
-0.00314	0.04339	-0.00314	0.19624
-0.00314	0.03966	-0.00314	0.19624
-0.00314	0.0322	-0.00314	0.19997
-0.00313	0.02847	-0.00313	0.2037
-0.00313	0.02102	-0.00313	0.19624
-0.00313	0.02102	-0.00313	0.18879
-0.00313	0.00983	-0.00313	0.1776
-0.00313	0.0061	-0.00313	0.15896
-0.00313	0.0061	-0.00313	0.14405
-0.00313	-0.00135	-0.00313	0.13659
-0.00313	-0.00135	-0.00313	0.12541
-0.00312	-0.00508	-0.00312	0.11795
-0.00312	-0.00508	-0.00312	0.10304
-0.00312	-0.00508	-0.00312	0.08067
-0.00312	-0.00135	-0.00312	0.06576
-0.00312	-0.00135	-0.00312	0.05084
-0.00312	-0.00135	-0.00312	0.03966
-0.00312	-0.00135	-0.00312	0.02847
-0.00312	0.00238	-0.00312	0.01729
-0.00311	0.00238	-0.00311	0.00238
-0.00311	0.0061	-0.00311	-0.00508
-0.00311	0.0061	-0.00311	-0.01627
-0.00311	0.01356	-0.00311	-0.01999
-0.00311	0.02102	-0.00311	-0.02745
-0.00311	0.02102	-0.00311	-0.03863
-0.00311	0.02475	-0.00311	-0.04236
-0.00311	0.03593	-0.00311	-0.04982
-0.0031	0.03966	-0.0031	-0.04982
-0.0031	0.04339	-0.0031	-0.04982
-0.0031	0.05084	-0.0031	-0.04982
-0.0031	0.06203	-0.0031	-0.04236
-0.0031	0.07321	-0.0031	-0.03863
-0.0031	0.08813	-0.0031	-0.03118
-0.0031	0.09185	-0.0031	-0.01999
-0.0031	0.10304	-0.0031	-0.01627
-0.00309	0.11422	-0.00309	-0.00508
-0.00309	0.12541	-0.00309	0.0061
-0.00309	0.13659	-0.00309	0.02102
-0.00309	0.14778	-0.00309	0.02847
-0.00309	0.15896	-0.00309	0.04339
-0.00309	0.15896	-0.00309	0.05457
-0.00309	0.16642	-0.00309	0.06948
-0.00309	0.17015	-0.00309	0.0844
-0.00308	0.17387	-0.00308	0.09185
-0.00308	0.17015	-0.00308	0.09931
-0.00308	0.1776	-0.00308	0.10677
-0.00308	0.18133	-0.00308	0.11422
-0.00308	0.18133	-0.00308	0.12168
-0.00308	0.18506	-0.00308	0.12914
-0.00308	0.18879	-0.00308	0.14032
-0.00308	0.18879	-0.00308	0.14405
-0.00307	0.19252	-0.00307	0.1515
-0.00307	0.19624	-0.00307	0.15523
-0.00307	0.19624	-0.00307	0.15896
-0.00307	0.19997	-0.00307	0.16269
-0.00307	0.2037	-0.00307	0.17387
-0.00307	0.20743	-0.00307	0.17015
-0.00307	0.21116	-0.00307	0.18133
-0.00307	0.21116	-0.00307	0.18506
-0.00306	0.21488	-0.00306	0.18879
-0.00306	0.21861	-0.00306	0.19997
-0.00306	0.22234	-0.00306	0.20743
-0.00306	0.22234	-0.00306	0.21116
-0.00306	0.22234	-0.00306	0.21861
-0.00306	0.2298	-0.00306	0.22234
-0.00306	0.2298	-0.00306	0.21861
-0.00306	0.22607	-0.00306	0.21861
-0.00305	0.22607	-0.00305	0.22234
-0.00305	0.22234	-0.00305	0.22607
-0.00305	0.2298	-0.00305	0.22607
-0.00305	0.22607	-0.00305	0.23353
-0.00305	0.22607	-0.00305	0.23725
-0.00305	0.2298	-0.00305	0.23353
-0.00305	0.2298	-0.00305	0.23725
-0.00305	0.22234	-0.00305	0.24098
-0.00304	0.22234	-0.00304	0.24098
-0.00304	0.2298	-0.00304	0.24098
-0.00304	0.22607	-0.00304	0.25217
-0.00304	0.21861	-0.00304	0.24098
-0.00304	0.21488	-0.00304	0.24844
-0.00304	0.21488	-0.00304	0.25962
-0.00304	0.2037	-0.00304	0.27081
-0.00304	0.19997	-0.00304	0.27826
-0.00303	0.18879	-0.00303	0.28199
-0.00303	0.18133	-0.00303	0.28945
-0.00303	0.1776	-0.00303	0.28572
-0.00303	0.17015	-0.00303	0.28945
-0.00303	0.16642	-0.00303	0.29318
-0.00303	0.15896	-0.00303	0.29318
-0.00303	0.15896	-0.00303	0.29318
-0.00303	0.15896	-0.00303	0.28945
-0.00302	0.15523	-0.00302	0.29691
-0.00302	0.15523	-0.00302	0.29691
-0.00302	0.15523	-0.00302	0.29691
-0.00302	0.14405	-0.00302	0.30063
-0.00302	0.14032	-0.00302	0.29318
-0.00302	0.14032	-0.00302	0.29691
-0.00302	0.13659	-0.00302	0.29691
-0.00302	0.12914	-0.00302	0.29691
-0.00301	0.11422	-0.00301	0.28572
-0.00301	0.11049	-0.00301	0.27826
-0.00301	0.10304	-0.00301	0.27081
-0.00301	0.09558	-0.00301	0.25589
-0.00301	0.08813	-0.00301	0.24471
-0.00301	0.08067	-0.00301	0.23725
-0.00301	0.06948	-0.00301	0.21488
-0.00301	0.06203	-0.00301	0.19624
-0.003	0.05457	-0.003	0.18879
-0.003	0.04339	-0.003	0.16642
-0.003	0.04339	-0.003	0.15523
-0.003	0.03593	-0.003	0.13659
-0.003	0.02847	-0.003	0.11795
-0.003	0.02475	-0.003	0.10677
-0.003	0.01729	-0.003	0.0844
-0.003	0.01356	-0.003	0.06948
-0.00299	0.00983	-0.00299	0.04711
-0.00299	0.00238	-0.00299	0.02475
-0.00299	-0.00135	-0.00299	0.00983
-0.00299	-0.01627	-0.00299	-0.00508
-0.00299	-0.01999	-0.00299	-0.02372
-0.00299	-0.02372	-0.00299	-0.03863
-0.00299	-0.02745	-0.00299	-0.05728
-0.00299	-0.03491	-0.00299	-0.07219
-0.00298	-0.03863	-0.00298	-0.08337
-0.00298	-0.04609	-0.00298	-0.09829
-0.00298	-0.04982	-0.00298	-0.11693
-0.00298	-0.061	-0.00298	-0.12811
-0.00298	-0.06473	-0.00298	-0.14302
-0.00298	-0.06846	-0.00298	-0.15421
-0.00298	-0.07592	-0.00298	-0.16167
-0.00298	-0.0871	-0.00298	-0.16539
-0.00297	-0.0871	-0.00297	-0.17285
-0.00297	-0.0871	-0.00297	-0.18031
-0.00297	-0.09456	-0.00297	-0.19149
-0.00297	-0.09829	-0.00297	-0.18403
-0.00297	-0.10201	-0.00297	-0.19149
-0.00297	-0.10947	-0.00297	-0.19522
-0.00297	-0.11693	-0.00297	-0.19895
-0.00297	-0.12438	-0.00297	-0.19895
-0.00296	-0.13184	-0.00296	-0.19522
-0.00296	-0.1393	-0.00296	-0.19522
-0.00296	-0.14302	-0.00296	-0.19522
-0.00296	-0.14675	-0.00296	-0.19522
-0.00296	-0.15794	-0.00296	-0.19522
-0.00296	-0.16539	-0.00296	-0.19895
-0.00296	-0.16912	-0.00296	-0.19149
-0.00296	-0.17285	-0.00296	-0.18403
-0.00295	-0.18031	-0.00295	-0.18776
-0.00295	-0.18031	-0.00295	-0.19149
-0.00295	-0.18776	-0.00295	-0.19149
-0.00295	-0.18776	-0.00295	-0.18776
-0.00295	-0.18776	-0.00295	-0.19895
-0.00295	-0.19149	-0.00295	-0.19522
-0.00295	-0.18776	-0.00295	-0.18776
-0.00295	-0.18776	-0.00295	-0.18403
-0.00294	-0.19149	-0.00294	-0.18403
-0.00294	-0.19522	-0.00294	-0.17658
-0.00294	-0.19895	-0.00294	-0.18031
-0.00294	-0.20268	-0.00294	-0.18403
-0.00294	-0.19895	-0.00294	-0.18031
-0.00294	-0.19149	-0.00294	-0.18031
-0.00294	-0.19522	-0.00294	-0.18031
-0.00294	-0.19149	-0.00294	-0.18776
-0.00293	-0.19149	-0.00293	-0.18403
-0.00293	-0.18776	-0.00293	-0.18776
-0.00293	-0.18031	-0.00293	-0.19895
-0.00293	-0.17658	-0.00293	-0.20268
-0.00293	-0.17285	-0.00293	-0.20268
-0.00293	-0.16912	-0.00293	-0.21013
-0.00293	-0.16167	-0.00293	-0.21759
-0.00293	-0.16167	-0.00293	-0.21759
-0.00292	-0.15421	-0.00292	-0.22132
-0.00292	-0.15048	-0.00292	-0.22132
-0.00292	-0.14675	-0.00292	-0.21759
-0.00292	-0.13557	-0.00292	-0.22505
-0.00292	-0.1393	-0.00292	-0.22505
-0.00292	-0.13557	-0.00292	-0.22505
-0.00292	-0.13557	-0.00292	-0.22505
-0.00292	-0.13557	-0.00292	-0.22132
-0.00291	-0.13184	-0.00291	-0.22505
-0.00291	-0.13557	-0.00291	-0.22877
-0.00291	-0.1393	-0.00291	-0.22132
-0.00291	-0.1393	-0.00291	-0.21759
-0.00291	-0.13184	-0.00291	-0.22505
-0.00291	-0.12438	-0.00291	-0.22132
-0.00291	-0.13184	-0.00291	-0.22132
-0.00291	-0.12438	-0.00291	-0.21759
-0.0029	-0.12066	-0.0029	-0.21013
-0.0029	-0.11693	-0.0029	-0.2064
-0.0029	-0.1132	-0.0029	-0.19522
-0.0029	-0.10947	-0.0029	-0.19149
-0.0029	-0.10574	-0.0029	-0.18403
-0.0029	-0.10201	-0.0029	-0.17658
-0.0029	-0.10947	-0.0029	-0.16539
-0.0029	-0.10574	-0.0029	-0.15421
-0.00289	-0.10201	-0.00289	-0.14302
-0.00289	-0.09829	-0.00289	-0.13557
-0.00289	-0.09829	-0.00289	-0.12811
-0.00289	-0.09829	-0.00289	-0.12066
-0.00289	-0.09829	-0.00289	-0.1132
-0.00289	-0.09829	-0.00289	-0.10574
-0.00289	-0.09829	-0.00289	-0.09829
-0.00289	-0.09456	-0.00289	-0.09083
-0.00288	-0.09829	-0.00288	-0.0871
-0.00288	-0.09456	-0.00288	-0.07964
-0.00288	-0.0871	-0.00288	-0.07219
-0.00288	-0.09083	-0.00288	-0.06846
-0.00288	-0.08337	-0.00288	-0.06846
-0.00288	-0.0871	-0.00288	-0.06846
-0.00288	-0.08337	-0.00288	-0.061
-0.00288	-0.07592	-0.00288	-0.05728
-0.00287	-0.07219	-0.00287	-0.05728
-0.00287	-0.06846	-0.00287	-0.061
-0.00287	-0.06846	-0.00287	-0.061
-0.00287	-0.07592	-0.00287	-0.06473
-0.00287	-0.06846	-0.00287	-0.06846
-0.00287	-0.07219	-0.00287	-0.07219
-0.00287	-0.07592	-0.00287	-0.07592
-0.00287	-0.07592	-0.00287	-0.07964
-0.00286	-0.06846	-0.00286	-0.0871
-0.00286	-0.07219	-0.00286	-0.09083
-0.00286	-0.08337	-0.00286	-0.10574
-0.00286	-0.08337	-0.00286	-0.10947
-0.00286	-0.07964	-0.00286	-0.1132
-0.00286	-0.07592	-0.00286	-0.12066
-0.00286	-0.07964	-0.00286	-0.12438
-0.00286	-0.07964	-0.00286	-0.13557
-0.00285	-0.07219	-0.00285	-0.1393
-0.00285	-0.06473	-0.00285	-0.14302
-0.00285	-0.06473	-0.00285	-0.15421
-0.00285	-0.06473	-0.00285	-0.15794
-0.00285	-0.061	-0.00285	-0.16539
-0.00285	-0.05355	-0.00285	-0.16167
-0.00285	-0.05728	-0.00285	-0.16912
-0.00285	-0.05728	-0.00285	-0.16912
-0.00284	-0.05355	-0.00284	-0.16912
-0.00284	-0.04982	-0.00284	-0.16539
-0.00284	-0.04982	-0.00284	-0.16912
-0.00284	-0.05355	-0.00284	-0.16912
-0.00284	-0.04609	-0.00284	-0.16539
-0.00284	-0.04236	-0.00284	-0.16167
-0.00284	-0.04236	-0.00284	-0.16167
-0.00284	-0.03863	-0.00284	-0.15794
-0.00283	-0.03491	-0.00283	-0.15794
-0.00283	-0.03118	-0.00283	-0.15794
-0.00283	-0.03118	-0.00283	-0.15794
-0.00283	-0.02745	-0.00283	-0.15421
-0.00283	-0.02372	-0.00283	-0.15421
-0.00283	-0.01627	-0.00283	-0.14675
-0.00283	-0.01627	-0.00283	-0.1393
-0.00283	-0.00881	-0.00283	-0.13557
-0.00282	-0.00881	-0.00282	-0.12811
-0.00282	-0.01254	-0.00282	-0.12438
-0.00282	-0.00508	-0.00282	-0.12066
-0.00282	-0.00135	-0.00282	-0.11693
-0.00282	0.0061	-0.00282	-0.10947
-0.00282	0.00983	-0.00282	-0.09829
-0.00282	0.01729	-0.00282	-0.10201
-0.00282	0.02102	-0.00282	-0.09829
-0.00281	0.01729	-0.00281	-0.0871
-0.00281	0.02102	-0.00281	-0.08337
-0.00281	0.02475	-0.00281	-0.07964
-0.00281	0.03966	-0.00281	-0.08337
-0.00281	0.04339	-0.00281	-0.07964
-0.00281	0.05084	-0.00281	-0.07964
-0.00281	0.05457	-0.00281	-0.07592
-0.00281	0.0583	-0.00281	-0.07219
-0.0028	0.06576	-0.0028	-0.07219
-0.0028	0.07321	-0.0028	-0.06846
-0.0028	0.08067	-0.0028	-0.061
-0.0028	0.08813	-0.0028	-0.04982
-0.0028	0.09558	-0.0028	-0.04609
-0.0028	0.10304	-0.0028	-0.04236
-0.0028	0.10677	-0.0028	-0.03491
-0.0028	0.11049	-0.0028	-0.03118
-0.00279	0.11795	-0.00279	-0.02372
-0.00279	0.12541	-0.00279	-0.01627
-0.00279	0.13659	-0.00279	-0.01254
-0.00279	0.14405	-0.00279	-0.00881
-0.00279	0.14778	-0.00279	-0.00135
-0.00279	0.15523	-0.00279	-0.00135
-0.00279	0.17015	-0.00279	0.00238
-0.00279	0.18506	-0.00279	0.0061
-0.00278	0.18879	-0.00278	0.00983
-0.00278	0.19252	-0.00278	0.01729
-0.00278	0.2037	-0.00278	0.02475
-0.00278	0.20743	-0.00278	0.0322
-0.00278	0.21861	-0.00278	0.04711
-0.00278	0.21861	-0.00278	0.05084
-0.00278	0.22234	-0.00278	0.0583
-0.00278	0.2298	-0.00278	0.06948
-0.00277	0.23353	-0.00277	0.07694
-0.00277	0.2298	-0.00277	0.0844
-0.00277	0.23353	-0.00277	0.09185
-0.00277	0.22607	-0.00277	0.08813
-0.00277	0.22607	-0.00277	0.09558
-0.00277	0.22607	-0.00277	0.10677
-0.00277	0.21861	-0.00277	0.10677
-0.00277	0.21488	-0.00277	0.11049
-0.00276	0.21116	-0.00276	0.11422
-0.00276	0.2037	-0.00276	0.11422
-0.00276	0.19997	-0.00276	0.11422
-0.00276	0.19997	-0.00276	0.11795
-0.00276	0.18506	-0.00276	0.11795
-0.00276	0.1776	-0.00276	0.12168
-0.00276	0.17015	-0.00276	0.11422
-0.00276	0.16642	-0.00276	0.11422
-0.00275	0.15896	-0.00275	0.11422
-0.00275	0.1515	-0.00275	0.10677
-0.00275	0.14405	-0.00275	0.11049
-0.00275	0.13659	-0.00275	0.10677
-0.00275	0.13286	-0.00275	0.09931
-0.00275	0.12168	-0.00275	0.09931
-0.00275	0.11049	-0.00275	0.09558
-0.00275	0.09931	-0.00275	0.09558
-0.00274	0.09185	-0.00274	0.08813
-0.00274	0.0844	-0.00274	0.0844
-0.00274	0.06576	-0.00274	0.08067
-0.00274	0.0583	-0.00274	0.07694
-0.00274	0.05457	-0.00274	0.06948
-0.00274	0.04339	-0.00274	0.07321
-0.00274	0.03593	-0.00274	0.06576
-0.00274	0.02475	-0.00274	0.0583
-0.00273	0.02102	-0.00273	0.05457
-0.00273	0.01729	-0.00273	0.04711
-0.00273	0.0061	-0.00273	0.03966
-0.00273	-0.00881	-0.00273	0.02847
-0.00273	-0.00881	-0.00273	0.03593
-0.00273	-0.01627	-0.00273	0.02847
-0.00273	-0.02372	-0.00273	0.02847
-0.00273	-0.01999	-0.00273	0.02475
-0.00272	-0.03118	-0.00272	0.02102
-0.00272	-0.03863	-0.00272	0.02102
-0.00272	-0.03863	-0.00272	0.02102
-0.00272	-0.04236	-0.00272	0.02102
-0.00272	-0.04609	-0.00272	0.02102
-0.00272	-0.05355	-0.00272	0.02102
-0.00272	-0.061	-0.00272	0.02102
-0.00272	-0.06846	-0.00272	0.02475
-0.00271	-0.06846	-0.00271	0.02475
-0.00271	-0.07219	-0.00271	0.02475
-0.00271	-0.07592	-0.00271	0.02102
-0.00271	-0.07964	-0.00271	0.02475
-0.00271	-0.07592	-0.00271	0.02475
-0.00271	-0.07964	-0.00271	0.03593
-0.00271	-0.0871	-0.00271	0.0322
-0.00271	-0.08337	-0.00271	0.03966
-0.0027	-0.0871	-0.0027	0.04339
-0.0027	-0.09083	-0.0027	0.03966
-0.0027	-0.0871	-0.0027	0.04711
-0.0027	-0.08337	-0.0027	0.05457
-0.0027	-0.09083	-0.0027	0.06203
-0.0027	-0.09456	-0.0027	0.06203
-0.0027	-0.09083	-0.0027	0.06203
-0.0027	-0.09456	-0.0027	0.06576
-0.00269	-0.09083	-0.00269	0.06948
-0.00269	-0.09456	-0.00269	0.06576
-0.00269	-0.09456	-0.00269	0.06576
-0.00269	-0.09083	-0.00269	0.06576
-0.00269	-0.09456	-0.00269	0.06948
-0.00269	-0.10201	-0.00269	0.06576
-0.00269	-0.09829	-0.00269	0.06948
-0.00269	-0.09456	-0.00269	0.07321
-0.00268	-0.09083	-0.00268	0.06948
-0.00268	-0.0871	-0.00268	0.07321
-0.00268	-0.0871	-0.00268	0.06576
-0.00268	-0.07592	-0.00268	0.06948
-0.00268	-0.06846	-0.00268	0.07321
-0.00268	-0.06846	-0.00268	0.06948
-0.00268	-0.06846	-0.00268	0.06576
-0.00268	-0.061	-0.00268	0.06203
-0.00267	-0.05355	-0.00267	0.0583
-0.00267	-0.04982	-0.00267	0.0583
-0.00267	-0.04609	-0.00267	0.05084
-0.00267	-0.04236	-0.00267	0.04711
-0.00267	-0.04236	-0.00267	0.04339
-0.00267	-0.03491	-0.00267	0.04339
-0.00267	-0.03491	-0.00267	0.04711
-0.00267	-0.03491	-0.00267	0.04339
-0.00266	-0.03491	-0.00266	0.04711
-0.00266	-0.01999	-0.00266	0.03966
-0.00266	-0.01999	-0.00266	0.03966
-0.00266	-0.02372	-0.00266	0.03966
-0.00266	-0.01999	-0.00266	0.03593
-0.00266	-0.01999	-0.00266	0.03593
-0.00266	-0.02372	-0.00266	0.03593
-0.00266	-0.01999	-0.00266	0.0322
-0.00265	-0.01627	-0.00265	0.03593
-0.00265	-0.01627	-0.00265	0.0322
-0.00265	-0.01627	-0.00265	0.03593
-0.00265	-0.01627	-0.00265	0.03593
-0.00265	-0.01999	-0.00265	0.03966
-0.00265	-0.02372	-0.00265	0.03966
-0.00265	-0.02745	-0.00265	0.04339
-0.00265	-0.01999	-0.00265	0.04339
-0.00264	-0.02372	-0.00264	0.04339
-0.00264	-0.02745	-0.00264	0.04711
-0.00264	-0.02745	-0.00264	0.05084
-0.00264	-0.02372	-0.00264	0.05084
-0.00264	-0.02745	-0.00264	0.05084
-0.00264	-0.03118	-0.00264	0.05457
-0.00264	-0.03118	-0.00264	0.0583
-0.00264	-0.02372	-0.00264	0.05084
-0.00263	-0.03118	-0.00263	0.05457
-0.00263	-0.02745	-0.00263	0.05084
-0.00263	-0.02745	-0.00263	0.05084
-0.00263	-0.03491	-0.00263	0.05084
-0.00263	-0.03491	-0.00263	0.05457
-0.00263	-0.03491	-0.00263	0.05457
-0.00263	-0.03863	-0.00263	0.05457
-0.00263	-0.03491	-0.00263	0.06203
-0.00262	-0.03491	-0.00262	0.05457
-0.00262	-0.03863	-0.00262	0.05084
[truncated: 4,146 more rows]

[truncated: 30 more sheets: Fig.4d(1), Fig. 4d(2), Fig. 4d(3), Sheet39, Fig.4e, Fig.5c, Fig.S6a, Fig.S6b, Fig.S6c, Fig.S7, Fig.S8, Fig.S9, Fig. S10b, Fig. S10c, Fig. S14, Fig. S16, Fig. S17a, Fig. S17b, Fig. S18, Fig. S19 …]
